# Supplementary material for: microRNA-142 guards against autoimmunity by controlling Treg cell homeostasis and function
Source: PLoS Biol. 2022 Feb 18;20(2):e3001552. doi: 10.1371/journal.pbio.3001552 (PMC8893712; doi:10.1371/journal.pbio.3001552)
Supplement: S1 Data — (XLSX) [file pbio.3001552.s007.xlsx]

## Sheet: Fig.1
1A Survival		Days elapsed	Littermate control	Foxp3CremiR-142fl/fl	1C Body Weight
	Male #293 (Breeder)	126		1			Foxp3Cre	Foxp3CremiR-142fl/fl
	Female #319	144		1		20160906 (M)	27	20
	Male #361	100		1			27	17
	Male #369	90		1		20160913 (M)	26	21
	Female #371	81		1			26	19
	Female #374	139		1		20160915 (M)	25	18
	Male #379 (Breeder)	137		1			28	18
	Female #380	81		1		20160927 (M)	26	21
	Female #381	115		1			27	20
	Female #383	115		1
	Male #388	161		1
	Female #390	140		1
	Female #391	126		1
	Female #397	105		1
	Male #401	118		1
	Male #422	168		1
	Male #424	106		1
	Male #438	78		1
	Female #500	82		1
	Female #468	97		1
	Female #433	129		1
	Male #523	85		1
	Female #419	136		1
	Female #440	119		1
	Male #476	136		1
	Female #554	90		1
	Male #551	86		1
	Female #234 (Breeder)	308	0
	Female #235 (Bredder)	308	0
	Female #272 (Breeder)	292	0
	Female #292 (Breeder)	245	0
	Female #308 (Breeder)	245	0
	Female #309 (Breeder)	245	0
	Male #324 (Breeder)	231	0
	Male #326	231	0
	Male #327	231	0
	Female #362	217	0
	Female #366	217	0
	Female #373	217	0
	Male #376	196	0
	Female #382	196	0
	Male #386	196	0
	Female #402	175	0
	Female #403	175	0
	Female #409	175	0
	Female #410	175	0
	Female #412	175	0
	Female #413	175	0
	Female #427	168	0
	Female #434	168	0
	Female #441	161	0
	Female #448	161	0
	Female #456	161	0
	Female #457	161	0

## Sheet: Fig.2
2A %
June-15-2017 Treg % in Spleen	Foxp3Cre	Foxp3CremiR-142fl/fl
	17.1	5.3
	14.3	7.89
	15.8	4.64
2A Cell Number	Foxp3Cre	Foxp3CremiR-142fl/fl
June-15-2017 Treg number in Spleen (10^6)	1.98085	0.6164
	2.0685	0.61625
	1.40315	0.486
2C CD4 %		Foxp3Cre						Foxp3CremiR-142fl/fl
20160915	Naive	66.7	68.1	68.2	62.8	63.2	55.9	32.9	34.9	37.7	34.8	27.7	5.87
	Activated	14.3	16.9	14.8	16.6	15.7	19.2	42.8	40.2	40.6	40.1	52.3	39.8
2C CD8 %		Foxp3Cre						Foxp3CremiR-142fl/fl
20160915	Naive cell	40.2	50.5	44.3	43	25.9	22.8	13.9	12.8	20.3	18.4	6.3	5.5
	Activated cell	12.8	10.6	16.2	16.2	16.9	18.6	54.9	58.6	47.7	49.6	57.1	57.6
2E IFNg %		Foxp3Cre					Foxp3CremiR-142fl/fl
20160914	CD4	3.18	2.64	2.75	3.48		9.36	5.25	8.45	10.8
20160916	CD8	9.41	7.69	6.08	6.06		23.6	19.1	15.3	20.3

## Sheet: Fig.3
3A
20201120	Foxp3Cre Treg			Foxp3CremiR-142f/f Treg
Resting T cell							1.21	1.36	1.12
1:2	17.5	15.9	14.5	9.74	14.9	10.7
1:8	22.7	29.6	27.5	30.7	26.7	28
T cell only										44.3	52.7	49.5
3B
	Days elapsed	TCD BM alone	TCD BM + T cell	TCD BM + T cell + WT Treg	TCD BM + T cell + KO Treg
	15	0	0	0	0
	15	0	0	0	0
	15	0	0	0
	15	0	0	0
	15	0	0	0
	8				1
	10				1
	14				1
3C
	Days elapsed	TCD-BM					TCD-BM+T cell					TCD-BM+T+WT Treg					TCD-BM+T+KO Treg
	0	100	100	100	100	100	100	100	100	100	100	100	100	100	100	100	100	100	100	100	100
	2	88.785	98.1308	102.804	98.1308	112.15	88.5417	95.7447	91.8919	95	94.2408	88.5417	95.7447	91.8919	90	94.2408	93.2642	92.3077	88.785	90	90.4762
	4	92.5234	92.5234	100	94.3925	85.9813	80.7292	85.6383	88.1081	81	84.8168	89.5833	87.766	89.1892	88.5	90.0524	86.0104	81.5385	79.4393	83	77.619
	5	99.0654	105.14	85.514	91.5888	82.7103	81.7708	86.1702	87.5676	83.5	81.1518	89.0625	88.8298	90.8108	88	90.5759	88.0829	78.4615	77.1028	81.5	78.5714
	6	100	97.1963	85.514	101.869	84.5794	78.6458	80.3191	83.7838	80	74.8691	83.8542	85.1064	87.5676	82.5	85.3403	86.5285	75.3846	73.8318	75
	8	95.7944	92.5234	99.5327	85.9813	100.467	73.9583	80.8511	81.6216	80	71.7277	85.4167	86.1702	88.6486	80.5	84.2932	82.9016	63.5897	77.1028	74
	9	102.804	100.467	93.4579	92.9907	86.4486	75	84.0426	82.7027	82	79.5812	87.5	87.766	90.8108	85	84.2932	84.456	59.4872	79.9065	78
	10	88.785	93.4579	102.804	88.785	102.804	78.125	90.4255	81.0811	85	78.534	88.5417	90.4255	91.8919	90	83.7696	82.9016		84.1121	85
	11	88.785	93.4579	102.804	88.785	102.804	78.125	90.4255	86.4865	80	83.7696	88.5417	90.4255	97.2973	85	89.0052	72.5389		84.1121	85
	12	104.206	89.2523	101.869	97.6636	91.5888	73.9583	85.1064	83.7838	81	83.7696	88.0208	93.617	97.2973	86	86.911	63.2124		84.1121	86
	13	104.673	105.14	99.5327	90.6542	97.1963	74.4792	84.0426	82.1622	79.5	80.6283	88.5417	92.0213	96.7568	85.5	85.3403	59.0674		85.0467	86
	14	107.477	98.1308	98.1308	107.477	93.4579	78.125	85.1064	81.0811	75	78.534	93.75	95.7447	102.703	85	89.0052			88.785	85
	15	107.477	112.15	93.4579	116.822	102.804	78.125	90.4255	86.4865	80	78.534	98.9583	101.064	108.108	90	89.0052			84.1121	80
3D
	T cell alone				+ WT Treg				+ KO Treg
	0.12	0.063	0.019	0.14	1.07	1.4	1	0.45	0.21	0.098	0.59	0.15
3E
		Foxp3Cre	Foxp3CremiR-142fl/fl
	09/7/2017	1.89	7.96
	09/14/2017	1.78	5.8
	09/20/2017	0.88	4.24
3G
		Foxp3Cre	Foxp3CremiR-142fl/fl
	Nov17-2017	26.8	14.5
		26.6	9.79
		22.9	10.7

## Sheet: Fig.4
4C
	#1.2
	14	6
	Gene_Symbol	Description	WT1	WT2	WT3	KO1	KO2	KO3
	Gbp2	NA	49.8541	79.3848	33.8557	286.929	161.926	308.838
	Gbp3	NA	45.519	37.4457	36.677	181.527	123.155	147.505
	Gbp4	NA	147.395	149.783	87.4606	290.833	275.959	327.276
	Gbp5	NA	67.1947	71.8957	70.5327	146.392	111.752	170.552
	Gbp7	NA	143.06	248.639	307.523	366.957	289.643	334.19
	Gbp9	NA	84.5352	109.341	70.5327	126.873	187.014	138.286
	Stat1	NA	390.163	389.435	256.739	933.008	618.057	785.924
	Socs3	NA	179.908	182.735	104.388	259.603	202.978	274.267
	H2-D1	NA	160.4	134.804	73.354	236.18	232.627	248.914
	H2-T23	NA	143.06	155.774	110.031	271.314	246.311	290.4
	Ifngr1	NA	91.0379	73.3935	53.6049	171.767	189.294	145.2
	Ifngr2	NA	13.0054	19.4717	22.5705	42.9418	45.6131	46.0952
	Irf1	NA	331.638	295.072	380.877	534.82	421.921	477.086
	Ptpn1	NA	140.892	169.254	138.244	288.881	232.627	258.133
4E	Foxp3Cre	Foxp3CremiR-142fl/fl
2016-12-28	876	1553
	970	1677
	978	1874
4H
2020-04-15		Foxp3Cre			Foxp3CremiR-142fl/fl
2020-04-16	Ctrl	45394	58023	25328	90579	61799	58635
2020-04-20	IFN-γ	55441	68270	43346	131570	82943	107242

## Sheet: Fig.4B
Symbol	logFC
Svs2	13.4613
S100a8	12.657
Ngp	12.5661
Chi3l3	11.5273
S100a9	11.2631
Lcn2	11.2244
Fcgr2b	11.1991
Cxcl9	10.9652
Csf3r	10.9478
9530053A07Rik	10.9329
Fcgr4	10.813
Clec4a3	10.8085
Svs5	10.7092
Ace	10.6716
Pate4	10.6248
AF251705	10.5724
Fcgr1	10.5083
Itgax	10.4621
Trpm2	10.3889
Camp	10.3753
Cd300e	10.2897
Pbsn	10.2352
Il1b	10.1329
Gm11428	10.0891
Retnlg	10.0818
Tgfbi	10.0718
Mmp8	9.83058
Fpr2	9.68375
Aoah	9.66801
Ltf	9.66195
Hp	9.65577
Ccl6	9.63744
Gpr141	9.59839
Ms4a7	9.58411
Fpr1	9.52888
Lilrb3	9.40536
Clec4a2	9.38227
Mefv	9.3058
Csf2rb	9.215
C1qb	9.19879
Sirpa	9.18204
Emr1	9.16448
Cd300ld	9.15514
Cd19	9.11194
Scd1	9.08326
Pilrb2	9.04349
Ear2	9.0298
Cd5l	9.02038
Pilrb1	9.0159
H2-Aa	8.98195
Tlr13	8.90907
Cd33	8.90696
C4b	8.85048
March1	8.83165
Hba-a2	8.79927
H2-M2	8.78783
Fcer2a	8.78
Tyrobp	8.76789
AI607873	8.75711
Cd180	8.75124
Bzrap1	8.69623
Tnfaip2	8.62635
Lyz2	8.60118
P2ry6	8.57023
Sirpb1a	8.56187
Hck	8.52908
Pla2g7	8.51427
Igsf6	8.4862
Spic	8.47789
Lpl	8.46062
Lilra5	8.43407
C1qc	8.41896
Svs4	8.41612
9530002B09Rik	8.37398
Hbb-b1	8.36909
Fcer1g	8.3528
H2-Eb1	8.33944
Trnp1	8.29526
Gdf15	8.25045
C1qa	8.20068
Slamf8	8.18158
Marco	8.17121
Csf1r	8.08052
Plbd1	8.05504
Gda	8.04329
Clec7a	8.0314
Sfpi1	8.02702
Siglecg	8.01478
Saa3	7.97886
Hba-a1	7.95069
H2-Ab1	7.94152
A430084P05Rik	7.94121
Lrg1	7.93534
Mpeg1	7.90874
Gbgt1	7.88967
Slc4a1	7.85373
P2ry13	7.78451
Csf2rb2	7.77724
Hbb-b2	7.74892
Slc8a1	7.71547
Mertk	7.71468
Slc40a1	7.67379
Slc11a1	7.66196
Cd300a	7.6367
1810033B17Rik	7.58219
Batf3	7.53326
Tcrg-V4	7.51783
Trem3	7.50312
Pld4	7.48545
1100001G20Rik	7.48135
Adap2	7.47839
Wdfy3	7.44664
Ubd	7.43755
Clec4n	7.39407
Epb4.1l3	7.38688
Gm5150	7.34324
Aldh3b1	7.27773
Tlr8	7.20689
Adrbk2	7.16652
Treml4	7.16201
Tns3	7.13423
Stfa2l1	7.08372
Aqp1	7.07694
Ighv8-12	7.07211
Ccl8	7.06227
Fabp4	7.02368
Emr4	6.97793
Ighv1-19	6.96485
Igkv5-48	6.94575
Ifitm6	6.93137
Ighv1-39	6.92735
Elane	6.92448
Zfp385a	6.91016
Igkv8-19	6.88022
Cyp27a1	6.84869
Ms4a1	6.82128
Ighv1-82	6.81869
Emilin2	6.77011
Cmklr1	6.75264
Ighv5-17	6.74627
Myof	6.73881
Pilra	6.73408
Ighv1-81	6.72933
Cttnbp2nl	6.7113
Iglv3	6.69838
Klra2	6.68939
Mafb	6.65367
Igkv4-63	6.64919
Cd93	6.64583
Cd14	6.63813
Niacr1	6.59678
Igkv3-12	6.5951
Cadm1	6.568
Rab3il1	6.52452
Gm5483	6.51751
Gpx3	6.45863
Clec12a	6.44114
Mgst1	6.43861
Adamdec1	6.41308
Slamf9	6.40532
Kcnj10	6.36462
Enah	6.36453
Igkv17-127	6.34866
Kcnip3	6.3385
Cd302	6.33638
Clec4a1	6.33086
Tfec	6.33032
Igkv6-32	6.29082
Lrp1	6.27451
Sort1	6.25897
Mrc1	6.24172
Anpep	6.2404
Gatm	6.22304
Gm10134	6.20177
Ciita	6.19989
Ccl3	6.18881
Cd63	6.13424
Igkv12-41	6.11351
Fcrla	6.09815
Cr2	6.09178
Wdfy4	6.07668
Ighv1-55	6.03484
Vcam1	6.01039
Tifab	5.93417
Igkv1-135	5.93225
Spib	5.93108
Cyp11a1	5.91999
Ighv5-4	5.91956
Fcgr3	5.9121
Ighv9-2	5.91187
Alox5ap	5.90128
Igkv8-27	5.85835
Lrrc25	5.85769
Ermn	5.84263
Ppbp	5.84043
Ly86	5.82157
Igkv8-30	5.80211
Ighg1	5.73601
Tgm2	5.71268
Hebp1	5.71219
Igkv8-28	5.70276
Cxcl16	5.68831
Lpcat2	5.68815
Igkv6-13	5.66539
Ctsh	5.64209
Tifa	5.62942
Fgd2	5.6026
Plac8	5.57355
Igkv19-93	5.56432
Fcna	5.54363
Siglece	5.53556
Itgad	5.53027
Igkv10-96	5.5254
Anxa3	5.51379
Cd177	5.50681
Gpr114	5.50557
Ctsg	5.46846
Pltp	5.46598
Gfra2	5.45728
Fmnl2	5.45569
Car1	5.43913
Slc7a8	5.42506
Plcg2	5.41543
H2-Eb2	5.39819
Ntrk1	5.38352
Igkv3-2	5.37953
Cdc42ep2	5.36602
F11r	5.34145
Cx3cr1	5.30974
Igkv12-44	5.30666
Mpo	5.30646
Fn1	5.23824
Ighv1-64	5.22432
Ighv3-6	5.19654
Hes1	5.18792
Igkv2-137	5.17527
Bcl2a1a	5.15374
Aif1	5.13974
Tmem176b	5.09921
Hfe	5.09024
Hk3	5.07182
Tbc1d9	5.03417
Ly6d	5.02788
Cyp4f18	5.02358
Gas7	5.02132
Napsa	5.01511
Igkv1-117	4.97475
Lcn10	4.9386
Igkv10-94	4.93857
Hpgd	4.89567
H2-DMb1	4.89393
Iglv1	4.88978
App	4.88171
Prtn3	4.86345
Ifi204	4.85689
BC013712	4.8401
Miat	4.81877
Tmem176a	4.81844
Ighg2c	4.80904
Ptgs1	4.79693
Iglc3	4.79677
Ccl4	4.75824
Ighv1-22	4.70594
Pygl	4.65247
Iglc2	4.64746
Mnda	4.63535
Btnl6	4.63396
Blk	4.60857
Marcks	4.59807
Ccdc102a	4.57955
2010001M09Rik	4.52799
Igkv3-4	4.50804
Igf2bp3	4.43637
Apol11b	4.42833
Ighv1-80	4.4137
Tnfrsf21	4.39571
Gab2	4.35529
Tnfrsf11a	4.32913
Cd244	4.3289
Tgm4	4.28439
Gzmk	4.22892
Iglv2	4.19286
Gzma	4.1297
I830077J02Rik	4.12382
Ltb4r1	4.12367
Mt2	4.10847
Il12rb2	4.10031
Syk	4.02242
Cd79a	4.01714
Ighv1-18	4.01706
Cd40	4.01617
Ltbr	4.01303
Ighg2b	3.99745
Cdkn2a	3.99586
Cd8a	3.98484
Haao	3.9833
Plau	3.97852
Stab1	3.92944
Hmox1	3.9215
Fcgrt	3.91364
Ifitm3	3.90026
Igkv16-104	3.89982
Cd300lf	3.87821
Irg1	3.86063
Akr1b7	3.85928
Ighv9-3	3.85645
Cdkn1c	3.82171
Trgv2	3.81507
Cd74	3.79445
Sash1	3.78737
Igkv15-103	3.78692
Slpi	3.78364
Stra6	3.77208
Ighv7-3	3.74493
Nfam1	3.73694
9030625A04Rik	3.69544
Nr1h3	3.68541
Galnt3	3.64863
Zeb2	3.63829
Cdkn2b	3.63729
Rassf4	3.63182
BC035044	3.61722
Rnase6	3.61012
Slfn4	3.6057
Tbc1d8	3.60248
Pigz	3.59486
Ighv7-1	3.58968
Pdgfb	3.58543
Gm4951	3.56907
Traj54	3.55151
Ighv5-16	3.5359
Ly6i	3.46972
Chst3	3.46175
Igkv6-15	3.45299
Apoe	3.43518
Tlr9	3.41116
Ighv1-26	3.3929
Klhl4	3.37596
H1fx	3.37246
Gm15051	3.36734
Ighv8-8	3.34871
Ccr5	3.33157
Ptrf	3.32414
6430571L13Rik	3.31936
F830016B08Rik	3.31651
Gzmb	3.31327
Large	3.30845
Igkc	3.29767
Lgals3	3.25616
Fes	3.25444
Slc45a3	3.25406
Yes1	3.24316
Lmo2	3.23981
Epas1	3.23622
Serpina3f	3.2262
Ppp2r3a	3.20289
Adam9	3.19665
Asprv1	3.18892
Igkv1-110	3.18556
Lair1	3.1786
Tspan4	3.14845
Ica1l	3.13895
C3	3.13408
Fam114a1	3.07595
Sdc3	3.0733
2210011C24Rik	3.07322
Tmem51	3.06554
Igkj4	3.0435
Itgam	3.03751
Sept10	3.01996
Nav1	3.01624
Lyn	3.01548
Perp	3.00877
Igkv8-24	2.99539
Fcrl5	2.98812
9230102O04Rik	2.9756
Nmur1	2.97223
Ier3	2.96506
Havcr2	2.94859
Smo	2.94064
Ly6c2	2.93752
Metrnl	2.92946
Lgmn	2.91604
Pkig	2.89766
H2-DMb2	2.88847
6430548M08Rik	2.87897
Nedd4	2.87876
Gm16603	2.87269
Dnase1l3	2.87119
Bank1	2.86801
Rln3	2.83915
Gpr25	2.83362
Hspa12a	2.79481
Ifitm1	2.7751
2700081O15Rik	2.76767
Igkv12-46	2.73419
Oaf	2.70952
Eepd1	2.70492
Fgr	2.69609
Fzd6	2.69309
Lama5	2.68451
Dram1	2.67725
Igkv5-39	2.66693
Tmem26	2.65673
Adam8	2.64118
Bmpr1a	2.63815
Ckb	2.63319
Pparg	2.63057
Itga9	2.61939
Nkg7	2.61933
Rgl1	2.60854
Btk	2.60789
Anln	2.59439
Scn1b	2.5687
Igj	2.56263
Mt1	2.54287
Igkv14-111	2.53425
Eomes	2.52895
1700061F12Rik	2.52383
Gm996	2.50277
Lst1	2.50168
Cd24a	2.49598
Amica1	2.48571
D17H6S56E-5	2.48544
Slc35f5	2.48128
Gm9847	2.48106
Scin	2.47987
Socs2	2.47705
Basp1	2.46767
Arnt2	2.43918
Sema7a	2.43702
Spint1	2.4313
Amph	2.4256
Rasa4	2.42099
Slc15a3	2.4165
Il18bp	2.40692
Klrg1	2.406
Fgl2	2.40218
Igkv4-91	2.3921
Ltbp4	2.37322
Mmp9	2.37222
Cacnb3	2.36703
Cd68	2.36563
Slc7a7	2.35863
Faim3	2.35417
Gng12	2.34888
Amigo2	2.34219
Pik3r3	2.33751
Slc22a13b	2.33558
Pik3ap1	2.33414
Nphp1	2.31751
Nckap1	2.30128
Plek	2.29836
Kcnj15	2.29244
Fam129b	2.27426
Hist1h2bg	2.26423
Hip1	2.25979
Ly6a	2.2445
Lynx1	2.22568
Ogfrl1	2.22452
Ldhd	2.21323
Ccdc88a	2.20955
Pdlim4	2.2021
Ccdc74a	2.19976
P2ry14	2.18577
Ighv6-3	2.18572
1700019B03Rik	2.18547
Ccl5	2.18154
Cpe	2.17317
Ckap4	2.1671
Blvrb	2.16599
Tbkbp1	2.16234
Gm16793	2.15879
Trgj1	2.15575
Gadd45g	2.13546
Ncrna00085	2.13046
Dok3	2.1301
B9d1	2.12198
Grin2d	2.10974
Anxa1	2.10841
Stk32c	2.10278
Dstn	2.09946
Tnfrsf13c	2.07662
Poln	2.07498
Ifitm2	2.06942
H2-DMa	2.06614
Plxnb2	2.06502
Tlr4	2.06221
Dkk3	2.05769
Itgb5	2.05217
Ighg3	2.04868
Trdv4	2.04767
Lrrk1	2.0381
Padi2	2.01977
Fam83g	2.01951
Myb	2.01679
Neb	2.01203
9630013D21Rik	2.00616
Gm16350	2.00462
Rragd	1.96743
Arrdc4	1.96659
Igkj5	1.96537
Kcnab3	1.95873
Evi5	1.95558
Vim	1.95077
Ppm1n	1.95071
Itgae	1.94844
Gp49a	1.94304
Hbegf	1.9299
Fggy	1.92919
Gm10136	1.92783
Serpina3g	1.92763
Cldnd2	1.92462
Uxs1	1.92019
Setbp1	1.91914
Plaur	1.91899
Gm16602	1.9071
Abcb10	1.9043
Ncf2	1.9001
Cercam	1.89966
6720401G13Rik	1.88974
Dscam	1.88794
Bcl2l15	1.87486
Hsf2bp	1.87249
Peli2	1.87211
Trim16	1.87097
Gpnmb	1.87066
Klf9	1.8682
Cib2	1.85598
Pgcp	1.85511
Gbp2	1.85039
Tmed1	1.84511
Acvr1c	1.83416
Samd3	1.83349
Lilrb4	1.83055
Penk	1.8262
Abcc3	1.82468
Cdhr3	1.82266
Renbp	1.82253
Ppm1l	1.81716
Tubb6	1.80434
Grn	1.79847
Fnip2	1.79318
Grtp1	1.78686
Crtap	1.78515
Mmp14	1.78304
Gpr83	1.78171
Prkar1b	1.77874
Cd151	1.77827
Ntn1	1.77464
S100a1	1.76914
Cfp	1.76144
Gbp3	1.75968
Smagp	1.75962
Trgj4	1.75423
Stom	1.74841
Ptafr	1.748
Pcyt1a	1.7342
4931406C07Rik	1.72957
Gpr35	1.72748
Pard6g	1.72667
Khdc1a	1.72625
Cited4	1.71729
Tm4sf5	1.71261
Fam167a	1.71107
Il2ra	1.70448
Fam132a	1.69743
5S_rRNA	1.68931
Arl5a	1.68769
Il1rl1	1.68526
Nrp2	1.67539
Hist1h1c	1.66546
Il4i1	1.66414
Asns	1.65795
Gstm1	1.65702
Pde3b	1.6566
A930041C12Rik	1.6514
Ighv1-9	1.64715
Nid2	1.64234
Ttyh2	1.64218
Hpse	1.63924
Galc	1.6361
Klf12	1.63426
Serpinb1a	1.62987
Iigp1	1.62987
Hectd2	1.62902
Clic4	1.62793
Atrnl1	1.62777
Sgk1	1.62547
6230427J02Rik	1.6252
Atf3	1.62283
Zfp516	1.62114
Slc43a1	1.61272
Gm4841	1.61259
Mtmr11	1.60822
Gpr56	1.60725
Whrn	1.60508
Gata1	1.60162
Ctsl	1.59914
Myo1d	1.59834
Tcrg-C	1.5969
Ube2c	1.59655
Trdj1	1.58782
Plag1	1.58698
Capn5	1.58661
Axl	1.58642
Fkbp5	1.58105
Ust	1.57027
Eef2k	1.55944
1500011B03Rik	1.55563
Gm17436	1.55459
Sepn1	1.54661
Il18	1.54194
Gm16721	1.54147
Cpped1	1.53522
C330006D17Rik	1.53497
Optn	1.53389
Ift57	1.53154
Tlr12	1.52495
Cpd	1.52303
Cask	1.51955
Tsen34	1.51876
Cdk6	1.51781
Entpd1	1.50927
Ms4a6d	1.50239
Gm15441	1.50233
Mgat4b	1.49921
Plxdc1	1.49843
Tgfb3	1.49531
Cd80	1.48975
Arl6	1.48958
B430306N03Rik	1.4851
Smpdl3b	1.48043
Gm10973	1.4772
Scpep1	1.4768
Alg14	1.47489
Il4	1.47342
Srgap3	1.46945
Dusp3	1.46559
Dock4	1.45847
Sept8	1.45762
Gm11464	1.45723
Ccna2	1.45224
Rap1gap2	1.45046
Ccr9	1.44605
Tcf4	1.44405
Ncoa7	1.4408
Abca1	1.43776
Ston1	1.43737
Bod1	1.43445
Itih5	1.4272
Mid1	1.42703
Trove2	1.42096
Akap7	1.41799
Rasip1	1.41501
Snai3	1.41008
Il12rb1	1.40333
Mfsd2b	1.40252
Fsd1l	1.39972
2810405K02Rik	1.39871
Plxdc2	1.38849
Emp1	1.37917
Car2	1.37884
Gbp11	1.37737
Gpc1	1.37382
Fbxo44	1.36498
Plp2	1.36249
Luzp1	1.35705
Grlf1	1.35305
Gm11647	1.35258
Lmna	1.35158
Tmem86a	1.35108
Fam20a	1.35088
Pcx	1.35059
C78339	1.35034
Art2a-ps	1.34902
Pros1	1.34784
Kank3	1.34482
Irf8	1.34013
Nuak2	1.3399
Ifi30	1.33986
Id2	1.33745
Zcchc24	1.33693
Dock5	1.33653
Dync2li1	1.33226
Rom1	1.33165
Unc93b1	1.32799
n-R5s33	1.32085
Gm3164	1.3205
Gm10369	1.3125
Padi3	1.31129
Mtmr10	1.30862
Igkv2-109	1.30801
Acp2	1.30338
Myo1c	1.29847
Vegfc	1.2981
Ecm1	1.29465
Ctnnb1	1.29136
Il17rb	1.28958
Csf2ra	1.28667
C78197	1.28608
Ctsz	1.28412
Rab20	1.28404
Laptm4a	1.2835
F2r	1.2834
Igkj2	1.28186
Adarb1	1.28077
Psap	1.27705
Klrb1f	1.27275
Rnf128	1.27262
Agpat4	1.2713
Rcn1	1.26913
Impad1	1.26685
Wisp1	1.26527
E130215H24Rik	1.25553
Snx9	1.25519
Palm	1.24689
Gm6169	1.24679
Pcsk4	1.2445
2010002N04Rik	1.24442
Arhgap33	1.23926
Glrx	1.23849
Sypl	1.23793
Serinc3	1.23522
Kif22	1.22842
Tmem59	1.22753
Plin2	1.22591
Parp12	1.22542
Lat2	1.2224
Txnip	1.22191
Gm15915	1.2209
Fam117a	1.22041
A230005M16Rik	1.22004
Idh1	1.21813
Ctsc	1.21771
Litaf	1.21677
Lamc1	1.21586
Gm17586	1.21057
Cyb5r3	1.20832
Rasgef1b	1.20531
Espn	1.2047
Pkdcc	1.20417
Ptgir	1.20222
1500009L16Rik	1.20209
Aldh6a1	1.20135
Sox12	1.19795
C330027C09Rik	1.19719
Cenpv	1.19714
Lyl1	1.19692
Birc2	1.19535
Gm11602	1.19525
Arhgap19	1.19499
Fam195a	1.19177
Prc1	1.18717
Klk1b27	1.18689
Gm17579	1.18344
Gm3252	1.18168
Skap2	1.18131
C530050E15Rik	1.18037
Casc4	1.17924
Cfl2	1.17581
Spef2	1.17567
Gm4956	1.16813
Emilin1	1.16545
Insl6	1.16531
Tspan3	1.16491
Aldh2	1.1633
Fabp5	1.16317
Ctnnd1	1.16109
Anxa4	1.15951
Zdhhc14	1.15827
4930412O13Rik	1.15574
2810001G20Rik	1.15297
4833418N02Rik	1.15281
Itm2a	1.15162
Ddit4	1.15076
Prr11	1.15049
1190005I06Rik	1.1504
Hist1h2bc	1.147
Rgs12	1.14526
Slamf7	1.1446
2610042L04Rik	1.14027
Gm12216	1.13914
Ccdc85c	1.13799
Il20rb	1.13793
Tapbpl	1.13771
Wars	1.13619
Serpinf1	1.13547
Gm9888	1.13533
Myo10	1.134
Twf1	1.13229
Rab2a	1.13194
Gm17004	1.13044
Tmem106a	1.12943
Lgals7	1.12932
Gyk	1.12764
Rnf24	1.12757
Tbc1d16	1.12643
Rnf130	1.12601
Rab4a	1.12534
Smyd2	1.12187
Igfbp4	1.1217
Asah1	1.12164
Hmga1-rs1	1.12049
Fam19a3	1.11789
Ctsf	1.11641
Sorcs2	1.114
Pdxdc1	1.11362
Socs3	1.11206
Pik3ip1	1.10692
Zfp608	1.10633
4930471M23Rik	1.10574
Nck2	1.10537
Tmcc3	1.10337
Slc16a3	1.10218
Atp6v0a1	1.10213
Morn2	1.10158
Tctn1	1.09496
Kcnk5	1.09469
Rps27l	1.09405
Ern1	1.09075
Mpp6	1.08998
Tpx2	1.0893
Runx3	1.08616
Dusp6	1.08361
Gm15821	1.08091
Prodh	1.08054
Fkbp11	1.07828
Uhrf1bp1	1.07672
Acer3	1.07386
Gpr15	1.06958
A430072P03Rik	1.06876
Hspa4l	1.06581
Pecr	1.06508
Ckap2l	1.06484
Dip2c	1.06349
Apobec1	1.06054
Rhoq	1.06031
Lztfl1	1.05893
S100a6	1.05608
Aurkb	1.05486
Cdc42ep4	1.05431
Chsy1	1.05183
2900026A02Rik	1.04964
Gna11	1.0435
Cdkn2c	1.04264
Gm11435	1.04138
Creg1	1.03954
Gm15417	1.03936
Mgst3	1.03871
Ube2e3	1.03762
Syp	1.03662
Nlgn2	1.03658
Aifm2	1.03269
Tube1	1.03128
Ccdc122	1.03053
Vars	1.0295
Gbp5	1.02944
Plxnd1	1.02926
Snx8	1.02824
Slc39a1	1.02791
Trp53i11	1.02628
Hist2h2be	1.02583
Myo9a	1.02206
Cyp20a1	1.02077
Adssl1	1.0205
Galk1	1.01881
Ctsb	1.01633
Soat2	1.01404
Ctnnbip1	1.01385
Cdk1	1.01223
Atp2b4	1.01148
Dgat2	1.01057
Eif4e3	1.01048
Tm6sf1	1.01044
Sord	1.00699
Plcb3	1.00695
Top2a	1.00557
Zdhhc1	1.00475
Fez2	1.00338
Arhgef12	0.999697
Mlkl	0.999166
Tex2	0.99806
Rras	0.996723
Trgj2	0.995263
Ddah2	0.992571
Snn	0.990537
Fahd1	0.98782
Gbp4	0.987432
Myadm	0.986411
Hist1h4i	0.984639
Gpr146	0.984534
H2-Oa	0.98431
Gns	0.984162
Gm16135	0.982527
Fgfbp3	0.980571
Lamp2	0.978956
P2rx4	0.978057
Il2rb	0.977237
Alcam	0.976868
3110082I17Rik	0.976795
Prdm1	0.97649
Rab1	0.975107
Gm20496	0.975022
Slc31a1	0.974153
Gm16790	0.972938
Ctnna1	0.972365
Kcnk6	0.970427
Stx12	0.969791
8430427H17Rik	0.969763
Sun1	0.969502
Usp27x	0.969117
Kif18b	0.968965
Nuf2	0.968602
Ywhae	0.968589
Trip10	0.967895
Lif	0.967295
Vcl	0.967135
Ell2	0.966255
Bmpr2	0.965576
Fntb	0.964555
Gm14005	0.964192
Gzmc	0.963958
Rnaseh2b	0.963745
Tmem205	0.962597
Tnfrsf1a	0.962496
Pla2g15	0.959711
Igkj3	0.959062
Dusp16	0.957556
Gmds	0.956803
Lap3	0.956026
Gsn	0.955411
Cdkn3	0.955407
Lpp	0.954749
Gm15706	0.954736
C030044B11Rik	0.95392
Pgrmc1	0.95376
Rnf149	0.953145
Sdc4	0.952838
Crk	0.952759
2010204K13Rik	0.952251
Prrt2	0.951845
Pld2	0.950101
Ahr	0.948195
Tspan17	0.945255
Clcn5	0.943602
Pabpc1l	0.941343
Tm2d2	0.940964
Rcor2	0.938646
Rgag4	0.938194
Rhoc	0.935109
Hmga1	0.933664
Ctsw	0.933583
Tmem140	0.932986
Cish	0.931794
Chpt1	0.930255
Tgtp1	0.929981
Akt1s1	0.929575
Gm2a	0.928623
Gm17041	0.928563
Rab12	0.928145
2310039H08Rik	0.927696
G0s2	0.926674
Gcsh	0.926372
Rnf19b	0.922841
Rxra	0.922365
Lrp12	0.920228
Gm16008	0.919897
Zbed3	0.917941
Smug1	0.916704
Rrbp1	0.914102
Scarb1	0.9139
Osbpl3	0.913392
Ehd1	0.911444
Psmb8	0.909928
Ctla2b	0.909586
Vat1	0.904282
Fbxo30	0.903545
Ptgfrn	0.902761
Cox6b2	0.90198
Acsl1	0.901237
Ncf1	0.89833
Srxn1	0.897483
Cela1	0.89737
St3gal5	0.894565
Ddr1	0.893856
Clta	0.893707
Isg20	0.893663
Tpi1	0.892467
Txndc5	0.891786
Src	0.888351
Zfp1	0.886188
Gnal	0.884433
Cdkl3	0.884324
Rap2a	0.884117
Scd2	0.883672
Lrp5	0.883159
Dnajc25	0.882901
Hemk1	0.881853
Sbf2	0.880435
Treml2	0.878812
Cysltr2	0.878343
Spag5	0.877282
Igtp	0.877189
AW112010	0.87495
Myo7a	0.873896
Gbp1	0.872919
Nrm	0.872528
Zfp580	0.871394
Il10ra	0.86987
Wdr35	0.869101
Ccr2	0.867394
Cldn25	0.866525
Gm19684	0.86652
Nusap1	0.865999
Tfpi	0.865145
Mtmr9	0.864814
Camk2b	0.862339
Cst3	0.862271
Ccdc22	0.861729
Icosl	0.86079
Scarb2	0.860684
Slc37a3	0.860489
Runx2	0.859746
Phpt1	0.859127
G430095P16Rik	0.858278
Tgfbr1	0.858185
Rnf141	0.857498
Capg	0.85717
Nxt2	0.855537
5730455P16Rik	0.854808
Pmepa1	0.854794
Syce2	0.854717
Mfsd9	0.854342
Apobec2	0.853435
Ect2	0.852908
Dse	0.852131
Ar	0.848848
Slc24a6	0.848606
Pcyox1	0.848054
Angptl6	0.847585
Mfsd12	0.847034
Fos	0.846765
Polr2k	0.846576
Vamp3	0.845832
Nab1	0.845311
Snhg9	0.842994
Gm12233	0.84253
Cdkn1a	0.842394
Nenf	0.842296
Crtam	0.842101
Spo11	0.841195
D730003I15Rik	0.839877
Tm9sf2	0.839348
Mapkapk2	0.837754
Rims3	0.837589
E130303B06Rik	0.83545
Atf5	0.835361
Fosb	0.833431
Tpm4	0.832773
Psmb10	0.830551
Gm11399	0.829338
Hpgds	0.829233
Paqr4	0.828904
Gm16380	0.828658
Il7r	0.827414
Gatc	0.827409
Ninj1	0.825925
Npc1	0.824603
Ifngr1	0.822077
Trim44	0.821999
4933440N22Rik	0.82185
Themis	0.820207
Pak4	0.81994
Ccnb2	0.819843
Klf8	0.818476
Itpk1	0.81827
1190002H23Rik	0.817669
Crip2	0.817507
Tbx21	0.816172
Tnfrsf9	0.815511
Mns1	0.814838
Birc5	0.814288
Hbs1l	0.813571
Adamts6	0.811606
Furin	0.809889
Ctxn1	0.809791
Raph1	0.809264
Cxcl10	0.809094
Ehd4	0.80873
Smad5	0.808377
Lrrc59	0.808181
Vmp1	0.807172
Nfkbia	0.805885
2810408A11Rik	0.80532
Sec14l2	0.802187
Apobr	0.800823
Serinc1	0.800308
Pgpep1	0.800124
Tmem158	0.798064
H3f3b	0.797709
Usp46	0.797609
Akap1	0.797279
Rraga	0.79669
Racgap1	0.796641
Ms4a6c	0.795502
Slc2a6	0.793794
Mvp	0.793318
Ttc8	0.79306
Itgav	0.79029
Prpf40b	0.790061
Poc1a	0.789009
Nfic	0.788653
5730508B09Rik	0.788599
Klhdc10	0.787868
Dnajb14	0.787605
Cndp2	0.787542
Cad	0.786547
Dusp22	0.786118
Podnl1	0.78585
Sema6d	0.785499
Plxna1	0.783642
Cdca5	0.782109
Gm15742	0.781768
Map3k8	0.780839
Adap1	0.780397
A2ld1	0.779501
Ncapg	0.778914
Nynrin	0.778622
Baiap3	0.778501
Eif2a	0.778182
Serpinb9	0.777957
E130307A14Rik	0.777199
Cyb5b	0.775665
Bbc3	0.773652
Stau1	0.772143
Dnalc4	0.771252
Cbx7	0.770063
Ndrg1	0.76961
Hk2	0.768444
Apoo-ps	0.76814
Lpin2	0.767549
Nt5m	0.767421
Sdhaf1	0.7669
Slc48a1	0.766879
Bcl3	0.765846
Stat1	0.765581
Anapc16	0.765241
Gm15445	0.764332
Lgals1	0.763696
Ccnyl1	0.763675
H2-T22	0.76346
Tmem123	0.762773
Ephb6	0.761833
Siva1	0.760954
Ift88	0.759122
Tnfrsf23	0.757293
Cmtm7	0.756217
Zfp238	0.755325
Ctss	0.754046
B230312A22Rik	0.752894
Pglyrp1	0.750411
Cdca3	0.750064
Agpat5	0.749439
Atp6v1e1	0.749151
Ppp3ca	0.748046
Dirc2	0.747693
Otub2	0.747647
Gm14453	0.74553
Carkd	0.74536
Osm	0.744631
Mfge8	0.744252
Uqcr11	0.744156
Fanci	0.743251
Cd99l2	0.743081
Tmem63b	0.742622
Myo5a	0.742477
Mapkapk3	0.740454
Ift74	0.738802
Arsb	0.738711
Mbd5	0.738136
Ssh3	0.737391
Bcl2a1d	0.737345
Zfp36	0.737239
Frmd4b	0.737074
Etfb	0.736875
Dok1	0.736665
Flot1	0.736404
Gm15503	0.736227
Aurka	0.735812
Adck5	0.735333
Satb1	0.734148
Dram2	0.73243
Siah1b	0.729041
Txnrd3	0.727149
Gm10497	0.727075
Hsd3b7	0.726976
Dennd4a	0.726562
Ada	0.725457
Eno3	0.724809
Ccne1	0.724761
Heatr5a	0.723951
Iqgap2	0.723885
Wasl	0.723715
Mtch1	0.72357
Ddt	0.723457
2010107H07Rik	0.722331
Cd27	0.720181
Arl1	0.720082
9030407P20Rik	0.719917
Lmbrd2	0.719801
Anxa2	0.718315
Rfx2	0.717964
D930028M14Rik	0.71587
1110059E24Rik	0.715292
Psma2	0.714231
Kdelr1	0.714076
Cd274	0.713898
9130011J15Rik	0.713324
Tmco3	0.712064
Cops7a	0.711989
Comt	0.711693
AI480653	0.710691
Map1lc3a	0.709706
Mob1b	0.709073
Tnfrsf18	0.708147
Timp2	0.707965
Txndc17	0.707302
Grk5	0.70566
Trim24	0.704574
Pla2g16	0.703323
Rilpl1	0.702363
Slc19a2	0.701836
Naga	0.70137
Scoc	0.700858
Spock2	0.700367
Megf9	0.698278
Stam2	0.697886
Rab11fip5	0.697799
Spred1	0.696963
Pglyrp2	0.696691
Ypel2	0.695524
Ppfibp1	0.695475
Sipa1l2	0.695036
Atg4a	0.694015
Kat2b	0.693786
Txn1	0.693678
Hspa2	0.693481
Nampt	0.693421
Kdelr2	0.690887
Gm20536	0.69052
B3gnt3	0.690414
Chst11	0.689842
Tmem106b	0.689553
Lrba	0.688788
Stap1	0.688634
Cog4	0.688425
Lonrf1	0.687953
Tpd52l2	0.687099
Kctd17	0.686549
Plscr3	0.685446
Bag3	0.685135
Atg7	0.684691
Zfp358	0.684226
Gnaq	0.684223
Casp3	0.683283
Gbp7	0.682897
Dcakd	0.682719
Nfix	0.682339
Gm17641	0.681366
Pam16	0.680783
Psmb2	0.679948
Khk	0.679718
Herpud1	0.679525
Chmp3	0.679509
Gna12	0.679057
Cenpw	0.677986
Ctsd	0.677366
Tfrc	0.676252
Tnfsf13b	0.675243
Mrpl27	0.675076
Ufsp1	0.674975
Erlin1	0.67473
Arpc1a	0.673772
Itfg3	0.673568
A630033H20Rik	0.6728
S100a4	0.672745
Wdr60	0.672124
Chst14	0.672084
Lmo4	0.671946
Cd72	0.671128
Glb1l	0.670647
Map3k15	0.670401
Etv6	0.670333
Apbb1	0.669644
Gm17178	0.6696
1700025G04Rik	0.667674
Adpgk	0.667272
Gm3150	0.666486
Tbc1d19	0.666405
Hs2st1	0.666304
Abi2	0.665714
Spc24	0.664531
Tlcd1	0.663194
Mfsd2a	0.66314
Bckdha	0.66275
Lipe	0.662693
Grifin	0.661865
1700109H08Rik	0.661707
Kctd6	0.66004
Trav9n-4	0.659753
Tmem110	0.658946
Cenpn	0.658209
Snhg4	0.658127
Psmc3ip	0.656846
Tmem150a	0.656613
Sumo3	0.656079
Prdx5	0.656077
Pcgf5	0.655281
Tsc22d3	0.655252
Bsg	0.654448
Kif3a	0.65407
Aldh16a1	0.653627
Slc1a4	0.653551
Ptpn1	0.653458
Rnh1	0.65217
RP23-102L5.1	0.652165
Atrn	0.652064
Xpr1	0.651922
mt-Rnr1	0.651702
Rab26	0.651539
0610010F05Rik	0.65132
Emid1	0.651092
Adamtsl4	0.649184
Ly6k	0.648772
Dpy19l1	0.648068
Picalm	0.647044
Jdp2	0.645863
Hif3a	0.645675
Alad	0.645191
Tnfrsf12a	0.644744
Snx10	0.644632
Pdss1	0.644612
Ptdss2	0.643976
Grina	0.642291
Tnf	0.641794
Tpst1	0.640853
Gstp1	0.639963
Wls	0.639682
Enpp5	0.638657
Prf1	0.637611
Extl2	0.637527
Mxd1	0.637306
Car11	0.637048
Ankrd24	0.63567
Acot9	0.635605
Dgcr6	0.635383
Chchd7	0.634881
Prkar2b	0.634611
Gsto1	0.634309
Jun	0.632668
Tef	0.632544
Casp1	0.632162
5033430I15Rik	0.631338
Pno1	0.630941
Rcn3	0.630866
Stx7	0.630664
Glt25d1	0.630132
Il15ra	0.62991
Pcgf3	0.628973
Tap2	0.628226
Tmem9	0.627714
Tfeb	0.627316
Slc16a10	0.626345
Pvrl1	0.625714
Ppp1r9b	0.625391
Mmp15	0.62523
Paox	0.624996
Trps1	0.624696
Atf6	0.624674
Ssfa2	0.624544
Gm16998	0.624115
B4galnt4	0.62375
Ech1	0.623371
Glipr2	0.622512
Pion	0.62185
Cirbp	0.621745
4833439L19Rik	0.62172
Acot6	0.62172
0610040B10Rik	0.621589
Slc31a2	0.621457
Arl4d	0.621403
Ncapg2	0.621205
Gm15440	0.620935
Gm16124	0.620777
Taok1	0.620734
Gphn	0.620591
Gm20405	0.620013
Ormdl3	0.619917
Fahd2a	0.619762
Rfwd2	0.619379
Tmem221	0.619115
Ctso	0.617472
Dnpep	0.617045
Gramd4	0.616952
Eif5a	0.616848
Rab3ip	0.616835
Itgb7	0.616281
Cxcl2	0.615176
Il13ra1	0.614868
2810029C07Rik	0.614826
Nucb2	0.614656
Gm10146	0.614277
Pcnx	0.613665
Acvr2a	0.613032
Rpl36-ps3	0.612533
Tmem231	0.61244
Bub1b	0.611907
Rarg	0.611821
Slmo2	0.611138
Fam185a	0.610997
Bcl2l1	0.61056
Gins2	0.609893
Pogk	0.609587
Ggta1	0.609494
Gm10524	0.60929
Stard5	0.60893
Psmc1	0.608446
Zfp120	0.607952
Gm9853	0.606711
Prr24	0.606033
Gm11006	0.605755
Asb8	0.60556
Aph1a	0.604495
Rnase4	0.604083
Apobec3	0.603475
Ahcyl2	0.603357
2210403K04Rik	0.602652
Kif11	0.602582
Nrip1	0.600947
Skp2	0.6003
Snd1	0.599803
Slc2a9	0.597108
Abi3	0.596485
Smpd1	0.5963
Dolk	0.596199
Tmem159	0.594638
Acbd5	0.594514
H2-Q4	0.594214
Asb2	0.593943
Vps54	0.593739
Ece1	0.593296
Ankrd37	0.592262
F730043M19Rik	0.592006
Fgfr1op	0.591714
Nfkbie	0.591484
Stk38l	0.591459
Cyb5	0.590685
Nr1d2	0.59018
Mad1l1	0.590063
Traj49	0.587884
Poldip2	0.587067
Slc39a8	0.586985
Actr1b	0.586945
Sp140	0.586859
Aim1l	0.586848
Ankrd28	0.586235
Nmnat3	0.586068
Txndc16	0.585871
Igkj1	0.585621
Fuca2	0.585227
Tcf7l1	0.584497
Pnpla8	0.584495
Gss	0.583927
Insig2	0.583136
Pwwp2b	0.58274
Lamtor3	0.581
Slc25a24	0.580889
Vopp1	0.580573
Ptpn9	0.579755
Gng2	0.579592
Degs1	0.578784
Pus7	0.578707
2410018M08Rik	0.578009
Ptprj	0.577822
Tspan9	0.577608
1110032F04Rik	0.577113
Ppa1	0.577048
Tlr2	0.576969
Klraq1	0.576791
E130317F20Rik	0.576534
Arsg	0.575313
Rundc3a	0.575094
B930041F14Rik	0.574404
Nfkbiz	0.573461
Slc52a3	0.573189
Tfdp2	0.572495
Slc43a2	0.572313
Pcbp4	0.572001
Gm11508	0.571412
Trafd1	0.571268
Mrfap1	0.570759
Stk39	0.570719
Rps16	0.570666
Rnf166	0.570105
Enox2	0.569168
Ager	0.568311
Rras2	0.568219
Slc7a5	0.568045
Stam	0.567979
Nipa2	0.567809
Arl4a	0.566155
Pafah1b2	0.566091
Rgs1	0.565945
Glul	0.565788
Cd6	0.565642
Cltc	0.565246
Wdr45l	0.565119
Sil1	0.564873
Mrpl23	0.564551
Cd47	0.564111
Trav7n-4	0.56395
Ergic3	0.561891
1600012H06Rik	0.561698
Stxbp1	0.561617
Cuedc2	0.56129
Map4k5	0.560453
Metap2	0.560411
1110032A03Rik	0.560374
Abl2	0.559403
Phb	0.559162
Tmem170b	0.558902
Tirap	0.558862
A930039A15Rik	0.557962
Bmp2k	0.557811
Ly6g5b	0.557555
Suclg2	0.557389
Atg9a	0.557044
Fdxacb1	0.556815
Tcn2	0.556761
Slc2a1	0.55669
Gm11423	0.556486
Nin	0.555258
Mapk9	0.555163
Car12	0.553831
Tdrd3	0.553263
Pgap3	0.55282
Fam179b	0.55256
2410042D21Rik	0.552417
Dstyk	0.551821
Pigg	0.550561
Fkbp2	0.550342
Rsph3b	0.549679
Cops3	0.548933
Trav6d-4	0.548886
2610019E17Rik	0.547906
Mtmr2	0.547681
Tbc1d7	0.547047
Dhrs1	0.546764
Csad	0.546381
1810027O10Rik	0.546297
Sec63	0.546037
Gngt2	0.545901
Pih1d1	0.545573
Mul1	0.545389
Abhd4	0.545369
Zfp213	0.545275
Pitpnb	0.544619
Polr3gl	0.543757
Gclc	0.543682
Ptms	0.543652
Icam1	0.543607
Elp4	0.543294
Crat	0.542641
E2f2	0.5424
Slc22a5	0.542259
Prkci	0.542247
Lmf1	0.542106
Rapgef5	0.541834
Prrt1	0.541529
Arl3	0.541493
E130012A19Rik	0.541134
Ccs	0.540984
Abhd14a	0.540716
Coro1c	0.540498
Ubl4	0.54045
Gm16912	0.540415
2700060E02Rik	0.540281
Hsbp1	0.540112
Carns1	0.539981
Sc5d	0.539723
Sh3bp4	0.53931
Sh3bp5	0.539192
Eif4ebp1	0.539163
Rab14	0.538746
Lgals8	0.53832
Reep3	0.537798
2510046G10Rik	0.537527
Serpinb6a	0.537111
Gpam	0.537021
Dock9	0.53694
Slc16a1	0.536658
Endod1	0.536053
Rbm7	0.535331
St6galnac4	0.535024
Ucp2	0.534962
Limk1	0.534755
1110038B12Rik	0.534348
Pole3	0.534029
Plekhg5	0.533989
Tmem97	0.533978
Snx3	0.533672
1810035L17Rik	0.533347
Tceanc	0.532514
Apol10b	0.532472
Apol7e	0.532388
Gga2	0.532361
Psmg4	0.532201
Snhg3	0.532127
Id1	0.531997
Eno2	0.531073
Serinc5	0.530769
Dcaf6	0.530514
Man1a2	0.529911
Ccdc123	0.527816
Homer1	0.527538
Socs1	0.527411
Rwdd3	0.52719
Loh12cr1	0.527132
Ndufb8	0.526768
Mtm1	0.526531
Fnip1	0.526201
Hcfc1r1	0.526168
Tgfbr3	0.525657
Tmem120b	0.525145
Tgtp2	0.523908
Acap3	0.523817
Fam129c	0.523627
Cyba	0.523173
A330049M08Rik	0.522503
Mospd1	0.522488
Vps26a	0.522165
Tmx4	0.521971
Cul9	0.521857
Sumo2	0.521822
Gpx4	0.521079
Abcg1	0.520963
Esrra	0.520595
Gbp9	0.520401
Usp20	0.520121
Siah1a	0.519819
Slc30a4	0.519731
Atf7	0.519166
Cd86	0.519164
6530401N04Rik	0.518973
Thop1	0.518544
4831426I19Rik	0.51852
Rbx1	0.517718
1810043G02Rik	0.51704
Nkiras2	0.516086
Cdc20	0.515841
Psmd9	0.515175
2900010M23Rik	0.514909
Calcrl	0.514172
n-R5s29	0.513919
Pfkm	0.513812
Tap1	0.513364
Kcnq5	0.513007
Inpp5a	0.512858
Alg10b	0.511788
Slc35b1	0.51161
Snap23	0.51134
Pex7	0.510981
Lpcat3	0.510506
Acsl4	0.510451
Rpl23a	0.510177
Gfi1	0.510122
Nbeal1	0.509993
Ifngr2	0.509516
Gm13375	0.509468
Foxm1	0.508859
Psmd1	0.508804
Lcor	0.508769
H2-T23	0.508625
Tmbim1	0.508562
Rpl5	0.508502
Gbp8	0.508202
Chmp2a	0.507938
Mocs1	0.507933
Anxa5	0.507539
Gtse1	0.5075
Lad1	0.50729
Prep	0.507253
St3gal4	0.507078
Nln	0.507034
Als2cr4	0.506773
Emb	0.506624
Trdmt1	0.506144
Got2	0.505928
Rdh13	0.50573
2017-09-02	0.505561
Slc29a2	0.504935
Ppt2	0.503824
Sh3bgrl3	0.502965
Rps10	0.50255
Nrarp	0.502267
Pcgf1	0.501453
Dst	0.501374
Fyco1	0.501107
Atp8a1	0.500733
Zc3h6	0.50056
Flt3l	0.499558
Psma5	0.499275
1110002B05Rik	0.499163
Sh3bgrl	0.49916
2010012O05Rik	0.497959
Med16	0.497524
Tmem136	0.497515
Tpp1	0.497059
Cstb	0.496839
Mdfic	0.496724
Cisd2	0.495439
Timm8b	0.493138
Acot10	0.493049
Rnf215	0.492779
Clybl	0.491618
Lag3	0.491514
Plk1	0.491066
Agl	0.491023
Cebpb	0.489766
Yipf6	0.489185
Abhd5	0.489152
Msi2	0.488477
Cbx6	0.488275
Fbxo6	0.488178
Fbxo3	0.488016
Alms1	0.487919
Egln3	0.487064
Tmem203	0.486897
Atp13a2	0.486735
Sgcb	0.486633
Cep170	0.486323
Med15	0.486292
Tmem14a	0.486115
Serhl	0.486098
Kdsr	0.486021
Arf4	0.485963
Dag1	0.485395
Mfsd8	0.485145
Rac1	0.484412
Ly75	0.483223
Nme7	0.482963
Zfp280c	0.482893
Arl6ip4	0.482284
Thnsl2	0.482194
Rpn1	0.481924
H2-Q6	0.481696
Manbal	0.481553
Rell1	0.481388
Sh3glb1	0.481243
Pttg1ip	0.480837
Itpa	0.48023
Lamp1	0.480033
Mthfd2l	0.479912
Iqcb1	0.479535
BC046404	0.479525
Fam84b	0.479205
Dyx1c1	0.479158
Aig1	0.478814
Prcp	0.47867
3110057O12Rik	0.478646
Hnrnpk	0.478027
Spag9	0.477565
Lman1	0.477363
3010003L21Rik	0.477282
Gm10036	0.475739
Gm9766	0.475618
Ankrd13b	0.475519
B9d2	0.475493
Gas8	0.475051
Smurf2	0.474891
Zbtb41	0.4745
Pim1	0.474363
Dusp2	0.473811
Gimap4	0.473476
Ppp1r37	0.472903
Trim46	0.472738
Nt5c2	0.472348
Skp1a	0.472344
Ramp1	0.472337
Crbn	0.472267
Hic1	0.471769
Hap1	0.471416
Fam126b	0.471052
Polg2	0.470712
Mmgt1	0.470442
Cct6a	0.470287
0910001L09Rik	0.47008
Zfp326	0.4699
Psme1	0.4696
Dpy19l4	0.469429
2900064A13Rik	0.469349
Hdac6	0.468885
Sdhb	0.46815
Repin1	0.468112
Ccdc107	0.467856
Klhdc2	0.46772
Ugp2	0.467576
Slc16a6	0.467499
S100a13	0.467356
Il1r2	0.466526
Kbtbd11	0.466382
Coro2a	0.465872
Epn1	0.465802
Snrnp35	0.465749
Fbxl4	0.465532
Carhsp1	0.465348
Eri3	0.465236
Vsig10l	0.465226
Mmp11	0.465005
Psma6	0.464865
Atp2a2	0.464797
Ccdc126	0.464426
Igsf3	0.464137
Ap3s1	0.464007
2700023E23Rik	0.463962
1110051M20Rik	0.463896
Amigo3	0.463888
Polr3h	0.463477
Pusl1	0.463424
Mettl21d	0.462785
Fndc3a	0.462717
Mrpl2	0.462271
Ckap2	0.461389
Hspa9	0.46138
Fam188a	0.460764
Ppp1r16a	0.460253
Dusp28	0.460176
Slc25a1	0.459436
Hdlbp	0.459424
Hadhb	0.459271
Qk	0.459226
Usp6nl	0.458968
Cul4a	0.458573
Chmp6	0.458376
Zfp771	0.458155
Uba52	0.457801
Gjb2	0.457216
Acvrl1	0.457175
E130208F15Rik	0.457061
Eif1a	0.456379
Zfp91	0.456368
Sft2d3	0.456273
Sel1l	0.456139
Tmem104	0.456038
Pik3c2a	0.455976
St3gal2	0.455843
D15Ertd621e	0.455568
Traj45	0.455545
Dhx40	0.455503
Luc7l2	0.455125
Icam5	0.45455
Tm7sf3	0.454491
Mef2a	0.453989
Fth1	0.453852
Gm16627	0.453523
Slc5a6	0.453368
Pgm2l1	0.453253
Mvd	0.453035
Ssr3	0.452977
Dctn4	0.45213
Arl8b	0.452049
Csrp1	0.451448
Paip1	0.451173
Golt1b	0.45108
Gm20490	0.450642
Taf4b	0.450311
mt-Rnr2	0.450185
Hmgb3	0.450171
Dhrs7b	0.449967
Ptpmt1	0.449768
Rab37	0.449647
Gm17717	0.449396
Rab11a	0.449192
Cab39l	0.449082
Rnf170	0.449046
Fars2	0.448644
Dok4	0.448023
Prrg2	0.447885
4833417C18Rik	0.44782
Cd46	0.447537
Cisd3	0.447195
BC057079	0.44691
Slc9a6	0.446787
Lrrfip2	0.446405
Atp2b1	0.446204
Chaf1b	0.446148
Pqlc3	0.445627
Capza2	0.444941
Gramd1c	0.444776
Pnkd	0.444765
Dpp8	0.444675
Abcg2	0.444601
Prnp	0.443942
Cdk16	0.443077
Gm11767	0.442836
Srgn	0.442755
Stk3	0.442527
Srsf9	0.442396
Dctn2	0.44224
Arhgap21	0.441686
Gtf2f1	0.441658
Gtl3	0.441472
Ipo4	0.441231
Cdc27	0.441122
Myo6	0.441115
Gm8394	0.440997
Il4ra	0.440989
Avpi1	0.440826
Rhob	0.440685
Oxa1l	0.440568
C030013D06Rik	0.440549
Phka2	0.440545
Cln5	0.440392
Gk5	0.440288
Klf10	0.440215
Hgf	0.439168
Taf9	0.438438
Tmem50b	0.438291
Akr1a1	0.437902
Pkn2	0.437615
H2-D1	0.43753
1110065P20Rik	0.43743
C1d	0.437239
Zfyve20	0.437018
Gm10053	0.436886
Mfsd10	0.436812
Gm614	0.436558
Ssbp2	0.436104
Lcorl	0.435803
G6pd2	0.435644
Ppp1r3f	0.435637
2810008D09Rik	0.435489
Rnf14	0.435417
Slc35b2	0.435191
Ddit3	0.434857
Ntng2	0.434599
Tmem8b	0.434561
Snhg7	0.434547
Chml	0.434389
BC016495	0.434293
Atp6ap2	0.433968
Rpap3	0.433543
Itga2	0.433351
Fam116a	0.433116
Ifi47	0.432863
Slc25a26	0.432666
Nr1d1	0.432623
Ift81	0.432535
5430417L22Rik	0.432077
Cnn3	0.432014
1810032O08Rik	0.431638
Rnf169	0.431418
Ube2i	0.431068
Ggh	0.430551
Mtmr6	0.430501
Gcnt1	0.430259
Arcn1	0.430256
Arid5a	0.430254
H6pd	0.430077
Psmd8	0.42981
Mtmr3	0.429148
Mettl1	0.429074
Ipo7	0.428812
Aatf	0.428803
Selplg	0.428783
A430046D13Rik	0.428767
Nceh1	0.428508
Polr2e	0.428456
Lrrc8b	0.428317
Lamb3	0.42776
Slc25a10	0.427538
C920006O11Rik	0.427494
Rab7l1	0.427467
Eif4h	0.427324
Tsg101	0.427291
Gbas	0.42729
Gm14168	0.427126
Pfkl	0.427081
2410003K15Rik	0.426669
Uqcrb	0.426658
Prdx4	0.426106
Gm15708	0.425853
Agpat3	0.425772
Cyp4v3	0.425639
Sap30	0.425583
Cops4	0.425448
Akr1c12	0.425167
Mib1	0.425131
[truncated: 9,156 more rows]

## Sheet: Fig.5
5A
		Foxp3Cre	Foxp3CremiR-142fl/fl	Foxp3CremiR-142fl/flIFNγ-/-
	2018 June 07	4.7	2.02	3.65
		3.73	1.95	3.03
	2018 July 12	4.19	1.51	3.07
	2018 July 16	3.36	1.69	4.64
5B
		Days elapsed	Littermate control	Foxp3CremiR-142fl/fl	Foxp3CremiR-142fl/flIFNγ-/-
	Male #293 (Breeder)	126		1
	Female #319	144		1
	Male #361	100		1
	Male #369	90		1
	Female #371	81		1
	Female #374	139		1
	Male #379 (Breeder)	137		1
	Female #380	81		1
	Female #381	115		1
	Female #383	115		1
	Male #388	161		1
	Female #390	140		1
	Female #391	126		1
	Female #397	105		1
	Male #401	118		1
	Male #422	168		1
	Male #424	106		1
	Male #438	78		1
	Female #500	82		1
	Female #468	97		1
	Female #433	129		1
	Male #523	85		1
	Female #419	136		1
	Female #440	119		1
	Male #476	136		1
	Female #554	90		1
	Male #551	86		1
	Female #234 (Breeder)	308	0
	Female #235 (Bredder)	308	0
	Female #272 (Breeder)	292	0
	Female #292 (Breeder)	245	0
	Female #308 (Breeder)	245	0
	Female #309 (Breeder)	245	0
	Male #324 (Breeder)	231	0
	Male #326	231	0
	Male #327	231	0
	Female #362	217	0
	Female #366	217	0
	Female #373	217	0
	Male #376	196	0
	Female #382	196	0
	Male #386	196	0
	Female #402	175	0
	Female #403	175	0
	Female #409	175	0
	Female #410	175	0
	Female #412	175	0
	Female #413	175	0
	Female #427	168	0
	Female #434	168	0
	Female #441	161	0
	Female #448	161	0
	Female #456	161	0
	Female #457	161	0
	#1779 #079	210			1
	#1779 #132	84			1
	#1779 #232	203			0
	#1779 #255	210			0
	#1779 #230	238			0
	#1779 #240	224			0
	#1779 #258	210			0
	#1779 #263	210			0
	#1779 #266	196			0
	#1779 #268	182			0
	#1779 #271	168			0
	#1779 #274	168			0
5C
		Foxp3Cre	Foxp3CremiR-142fl/fl	Foxp3CremiR-142fl/flIFNγ-/-
	20160714 (F)		16
	20160722 (F)	16	14
	20160812 (F)	18
	20160816 (F)	20
	20160823 (F)		14
	20160912 (F)	21	15
	20180802	16	17	19
		21	19	20
		18		19
5E
		Foxp3Cre	Foxp3CremiR-142fl/fl	Foxp3CremiR-142fl/flIFNγ-/-
	2018 June 07	105	301	225
		106		208
	2018 July 12	81	324	74
	2018 July 16	100	405	140
5F
		Foxp3Cre	Foxp3CremiR-142fl/fl	Foxp3CremiR-142fl/flIFNγ-/-
	2018 August 02 (Female)	30	9	31
		39	12	25
		39	20	31
5H
		Foxp3Cre	Foxp3CremiR-142fl/fl	Foxp3CremiR-142fl/flIFNγ-/-
	2018 June 07	40.4	5.5	7.74
		38.4	4.41	13.8
	2018 July 12	44.9	12.7	16.2
	2018 July 16	45.9	6.99	12.6
	2018 August 02	52.1	11.6	17.5
		33.2	16	29.4
		47.7		28.6

## Sheet: Fig.6
6B
		Control				miR-142
	Hif1a	0.869766	0.990265	1.13997		0.616057	0.411454	0.47944
	mutant Hif1a	1.11019	1.09861	0.791197		0.845012	1.29083	0.83706
6F
		Foxp3Cre	Foxp3CremiR-142fl/fl	Foxp3CremiR-142fl/flHif1afl/+	Foxp3CreHif1afl/fl
	2017 April 03	18.4	54	44.3
	2017 April 11	25	53.5	43.4
	2017 June 03	21.5	33.1	25.9
	2017 June 10	21.6	44.9	46.2
	2017 June 20	20.5	45.9	22.8
		18.7	40.5	37.7
	2017 July 06	16.1	52.4	43.9
	2017 July 11	23.9	45.6	38.5
		19.9	34.2	36.7
		12.6	34.5	27.7
	2017 Aug 08			25.3
				27.8
				29.1
	2017 Sep 14				26.9
					20.1
					29.8

## Sheet: Fig S1
S1A
	WT	miR-142 KO
20130629	0.29	0.28
	0.23	0.28
	0.28	0.25
S1B,C
		WT				miR-142 KO
20140227-0304	Spleen	11.9	14.6	11.1	12.9	3.4	3.8	3.3	3.5
	MLN	14.7	15.3	12	13.5	3.3	3.2	5.9	4.3
S1D
		miR-142-3p						miR-142-5p
	DN	51.6635	50.8244	11.1581	13.2242			2.26669	2.27332	2.4659	0.393229	0.452395	0.442392
	DP	56.9689	45.7303	28.9719	29.3506			3.35315	2.8193	2.83038	1.59105	1.5933	1.47929
	SP	153.792	168.393	93.5869	109.53			7.37115	6.40399	6.55576	2.26419	3.18962	2.36404
	Treg	38.2264	41.2912	44.3478	48.1799			2.49559	2.39967	3.14219	1.40392	1.2952	1.22663
	TNaive	73.2151	86.6047	61.7492	54.8637			2.29701	2.50319	2.1876	1.81139	1.79626	1.48015
	TActivated	126.494	129.13	73.1418	63.2634			4.68217	4.79089	5.04665	1.23391		2.083
	Treg	48.1948	57.0942	36.4608	39.5859			1.94125	2.134	2.15082	1.09883	1.03194	0.871739
S1E
		Foxp3Cre					Foxp3CremiR-142fl/fl
	Tregs	32.5199	18.0898	29.3242			1.29747	0.650069	0.894408
	CD4+ T	29.7437	52.6462	49.8938			62.6097	44.3077
S1F
Spleen weight		Foxp3Cre	Foxp3CremiR-142fl/fl
	20160906 (M)	94	266
		75	96
	20160913 (M)	83	196
		91	180
	20160915 (M)	68	189
		127	123
	20160927 (M)	90	133
		81
S1G
Thymus weight		Foxp3Cre	Foxp3CremiR-142fl/fl
	20160906 (M)	44	13
		42	9.5
	20160913 (M)	43	31
		46	13
	20160915 (M)	46	19
		49	22
	20160927 (M)	58	20
		47	10
S1H
Spleen cell count		Foxp3Cre	Foxp3CremiR-142fl/fl
	20160913 (M)	49500000	98500000
		66500000	69000000
	20160915 (M)	48500000	111000000
		95500000	73500000
	20160927 (M)	102000000	52500000
		93000000	73800000
S1I
Thymus cell count		Foxp3Cre	Foxp3CremiR-142fl/fl
	20160913 (M)	78600000	48750000
		32000000	7250000
	20160915 (M)	118750000	6000000
		61500000	28000000
	20160927 (M)	140000000	21150000
		97250000	2250000
S1J
pLN cell count		Foxp3Cre	Foxp3CremiR-142fl/fl
	20160913 (M)	13250000	84250000
		11750000	37000000
	20160915 (M)	27000000	63500000
		19250000	69250000
	20160927 (M)	24750000	20250000
		15500000	52000000

## Sheet: Fig S2
S2B
Foxp3 %		Foxp3Cre						Foxp3CremiR-142fl/fl
20170615	pLN	16.5	14.8	15.7				10.3	11.1	11.7
	Thymus	3.32	4.39	4.95				5.68	5.85	7.04
Foxp3 count		Foxp3Cre						Foxp3CremiR-142fl/fl
	pLN	473625	392700	248400				574000	518700	835200
	Thymus	179550	180225	274400				9234	38982	12423
S2D
CD4		Foxp3Cre						Foxp3CremiR-142fl/fl
20160915	Naive cell	69.9	71.3	83.6	83.7	81.4	81	55.2	59.3	68.8	67.3	62.2	64
	Activated cell	6.03	7.06	3.95	3.83	4.78	5.2	17.5	19.2	15.2	15.9	20.9	20.2
CD8		Foxp3Cre						Foxp3CremiR-142fl/fl
	Naive cell	69.9	71.3	83.6	83.7	81.4	81	55.2	59.3	68.8	67.3	62.2	64
	Activated cell	6.03	7.06	3.95	3.83	4.78	5.2	17.5	19.2	15.2	15.9	20.9	20.2
S2F
% of IFNg		Foxp3Cre					Foxp3CremiR-142fl/fl
20160914	CD4	1.08	0.85	2.94	2.02		5.68	5.74	9.72	10.4
20160916	CD8	9.83	6.18	6.29	3.77		27.8	25.7	17.2	16.6
S2G
Cell Number		Foxp3Cre						Foxp3CremiR-142fl/fl
	CD4+ T	4770000	3854000	7911000	5563250	7251750	5223500	17524000	7474000	12700000	12811250	3888000	10088000
	CD8+ T	4240000	2902250	6696000	4947250	5841000	3813000	15670500	7955000	12065000	12188000	5649750	11284000
S2H
Cytokine		Foxp3Cre							Foxp3CremiR-142fl/fl
	IFN-γ	6.58	2.94	5.51	7.52	3.4	5.49	6.67	22.7	30.2	11.8	13.6	14.5	20.5	23.7
	IL-4	0	0	0	0.048				0.15	0.026	0.33	0.25
	IL-17	2.03	2.23	1.65					3.19	2.25	2.04

## Sheet: Fig S3
S3B
		WT	KO
	June 15,2017	333	1465
		652	929
		509	852
	July 25,2017	543	867
		880	666
S3C
		WT	KO
	Jan 30 2019	13	3.5
	Feb 18 2019	15	6.36
	Feb 21 2019	11.7	6.69
S3D
GITR MFI		WT	KO
20160920		10726	19850
		11673	17196
		9014	13919
		9881	13192
CD25 MFI		WT	KO
20160920		673	1461
		707	1356
		594	942
		662	901
CD103 MFI		WT	KO
20160920		788	1859
		827	1830
		1093	3348
		1572	2417
PD1 MFI		WT	KO
		7151	3865
		4987	3296
		5520	4947
		3900	3227
		5073	2892
CTLA-4 MFI		WT	KO
20160920		516	257
		283	277
		494	534
		584	378
ICOS MFI		WT	KO
	June 15,2017	1389	1417
		1274	1074
		1171	1475
	July 25,2017	1255	2480
		1806	2445

[truncated: 3 more sheets: Fig S4, Fig S5, Fig S6]
