# Supplementary material for: microRNA-142 guards against autoimmunity by controlling Treg cell homeostasis and function
Source: PLoS Biol. 2022 Feb 18;20(2):e3001552. doi: 10.1371/journal.pbio.3001552 (PMC8893712; doi:10.1371/journal.pbio.3001552)
Supplement: S1 Table — Treg, regulatory T. (XLSX) [file pbio.3001552.s008.xlsx]

## Sheet: edgeR_threeCPM1_3KOvs3WT
	Table S1. Differentially expressed genes in miR-142-deficient Treg cells.
	Gene	logFC	logCPM	Quasi-likelihood F Test			Likelihood Ratio Test			Exact Test
				F	PValue	FDR	LR	PValue	FDR	PValue	FDR
	Bzrap1	8.62814	13.4809	701.11	9.0235e-09	4.12455e-05	612.086	3.93625e-135	4.58889e-131	1.42602e-172	1.66245e-168
	Tmem176b	4.83475	5.74306	646.592	7.20822e-09	4.12455e-05	409.926	3.80393e-91	2.21731e-87	7.10407e-87	4.14096e-83
	Adam9	3.14496	5.93144	585.655	1.06139e-08	4.12455e-05	308.067	5.75763e-69	2.23742e-65	1.76945e-58	5.15707e-55
	Tmem176a	4.71285	4.84871	426.256	3.66242e-08	7.11608e-05	282.234	2.44744e-63	7.13305e-60	2.84519e-58	6.63385e-55
	Fam101b	-2.93708	5.78711	463.058	2.65333e-08	7.11608e-05	258.815	3.11056e-58	6.04383e-55	1.17803e-47	2.00546e-44
	6430571L13Rik	3.36873	4.73088	429.864	3.54429e-08	7.11608e-05	207.56	4.67936e-47	7.79314e-44	7.35197e-39	7.14244e-36
	Vim	2.02737	10.253	398.884	4.74038e-08	7.89477e-05	200.774	1.41533e-45	2.06249e-42	8.04611e-35	6.70011e-32
	Enah	6.18343	5.2258	375.564	1.54511e-07	0.000180129	275.446	7.37982e-62	1.72068e-58	8.38595e-72	3.25878e-68
	Socs2	2.52992	7.04353	298.805	1.45172e-07	0.000180129	194.794	2.85798e-44	3.70203e-41	9.97039e-43	1.16235e-39
	Kcnip3	6.63883	2.66798	300.178	1.42622e-07	0.000180129	166.936	3.45438e-38	3.66102e-35	6.90984e-35	6.19653e-32
	Peg13	-1.68725	6.03986	275.655	1.98163e-07	0.000210017	124.21	7.57746e-29	4.20657e-26	1.34736e-22	4.90858e-20
	Rln3	3.00935	6.19643	255.1	3.24691e-07	0.000250503	182.507	1.37391e-41	1.60171e-38	2.75377e-45	4.01292e-42
	Itgae	2.17555	8.37713	251.175	2.8349e-07	0.000250503	162.346	3.47558e-37	3.37653e-34	1.16694e-32	9.06947e-30
	Padi2	2.01442	5.98164	242.556	3.24212e-07	0.000250503	134.796	3.65936e-31	2.6663e-28	1.732e-27	9.61507e-25
	F2r	1.37555	6.49199	247.454	3.00234e-07	0.000250503	99.9968	1.52643e-23	5.93171e-21	2.23357e-17	3.66746e-15
	Rapgef4	-2.32884	3.75113	238.879	3.43802e-07	0.000250503	87.7	7.61755e-21	2.0183e-18	1.613e-14	1.68104e-12
	Rnf43	-2.20425	5.61454	234.09	3.71599e-07	0.000254829	136.039	1.95629e-31	1.52043e-28	4.73021e-27	2.3976e-24
	Cyp11a1	5.95887	3.15082	227.237	4.16467e-07	0.000269732	136.527	1.53023e-31	1.27424e-28	8.79961e-32	6.41162e-29
	Pik3r3	2.17386	4.79238	218.231	4.86276e-07	0.000269953	104.961	1.24558e-24	6.31347e-22	2.98428e-20	7.907e-18
	Cdk6	1.53867	6.067	220.568	4.66833e-07	0.000269953	101.936	5.73537e-24	2.67452e-21	4.23522e-19	8.97712e-17
	Abca1	1.61408	5.77541	220.639	4.66262e-07	0.000269953	101.505	7.12923e-24	3.07824e-21	1.3e-18	2.56871e-16
	Gng12	2.36721	5.27743	210.433	5.58949e-07	0.000296192	125.642	3.68179e-29	2.14612e-26	2.39844e-26	1.16504e-23
	Pard6g	1.75994	5.27581	207.387	5.90997e-07	0.000297133	97.4203	5.60688e-23	2.10855e-20	3.49747e-18	6.1778e-16
	Tmem59	1.28462	7.62433	205.528	6.11699e-07	0.000297133	92.619	6.3397e-22	1.89508e-19	3.94559e-16	5.82249e-14
	Myb	2.05866	7.4023	199.568	6.84481e-07	0.000306911	133.066	8.74526e-31	5.99719e-28	5.02113e-29	2.92682e-26
	Sypl	1.23765	6.43728	201.259	6.62778e-07	0.000306911	81.1924	2.04776e-19	4.42089e-17	3.77232e-14	3.82415e-12
	Yes1	3.16824	2.48927	191.01	8.09076e-07	0.000349341	87.1675	9.97072e-21	2.52693e-18	1.21764e-16	1.85348e-14
	Igf2bp3	3.27944	4.61999	188.357	9.90643e-07	0.000412461	129.393	5.56306e-30	3.60301e-27	1.12929e-29	7.314e-27
	Gsg2	1.78093	5.5849	178.11	1.05591e-06	0.000423311	95.6383	1.37911e-22	4.46602e-20	3.42249e-19	7.38877e-17
	Cpped1	1.66687	4.46947	176.657	1.08932e-06	0.000423311	68.8118	1.0832e-16	1.54e-14	6.01231e-12	4.30009e-10
	Npas4	-2.43404	4.0907	169.295	1.2805e-06	0.000442195	86.1717	1.64974e-20	4.0068e-18	3.17028e-17	5.0629e-15
	Sh3bgrl2	-2.14022	3.63839	168.978	1.28964e-06	0.000442195	70.1742	5.42908e-17	7.81385e-15	3.90705e-12	2.90117e-10
	Nck2	1.08047	6.05147	171.264	1.22552e-06	0.000442195	62.0506	3.34738e-15	3.54761e-13	4.52608e-11	2.76257e-09
	Trove2	1.36834	4.56326	171.791	1.2113e-06	0.000442195	55.4342	9.66394e-14	8.28399e-12	1.3689e-09	6.38345e-08
	Il2ra	1.7694	10.7033	164.794	1.41833e-06	0.000472094	108.092	2.56637e-25	1.35994e-22	3.76551e-23	1.51374e-20
	Serinc3	1.27749	10.1511	163.604	1.45783e-06	0.000472094	82.7703	9.21643e-20	2.06625e-17	2.51634e-15	3.22368e-13
	Eomes	2.67866	4.41876	161.729	1.52293e-06	0.000473284	100.645	1.10042e-23	4.58167e-21	6.92612e-21	1.87778e-18
	Crtap	1.74393	4.38046	160.077	1.5833e-06	0.000473284	67.9955	1.63866e-16	2.19581e-14	1.02687e-11	7.00076e-10
	Pdxdc1	1.06349	6.55352	160.58	1.5646e-06	0.000473284	62.8975	2.17744e-15	2.41758e-13	2.48442e-11	1.5914e-09
	Whrn	1.63564	6.16638	157.395	1.68789e-06	0.000491935	92.3248	7.3557e-22	2.14382e-19	4.04717e-20	1.02569e-17
	Itih5	1.50296	7.87933	151.788	1.93601e-06	0.000524884	90.6438	1.72013e-21	4.77459e-19	1.33851e-18	2.60072e-16
	Eef2k	1.52593	5.20194	153.168	1.8709e-06	0.000524884	71.6534	2.56526e-17	3.96658e-15	1.57974e-13	1.4388e-11
	Uxs1	1.8674	4.06714	152.292	1.91191e-06	0.000524884	66.163	4.15128e-16	5.2604e-14	4.59422e-12	3.38984e-10
	Pcyt1a	1.79729	5.75635	148.932	2.07998e-06	0.0005511	89.7042	2.76561e-21	7.49801e-19	2.48605e-19	5.68281e-17
	Evi5	1.94769	3.57572	147.926	2.13389e-06	0.000552819	60.3325	8.01144e-15	7.91503e-13	2.75149e-10	1.49195e-08
	1810006J02Rik	-3.12496	2.16006	147.046	2.18245e-06	0.00055311	68.4528	1.29953e-16	1.76162e-14	1.615e-14	1.68104e-12
	Cdkn1c	3.51343	4.06303	146.364	2.62195e-06	0.000556755	100.539	1.16065e-23	4.66583e-21	5.63741e-24	2.43411e-21
	Gbp3	1.86576	7.649	145.306	2.28269e-06	0.000556755	101.841	6.01472e-24	2.69691e-21	1.35497e-23	5.6415e-21
	Rragd	1.90204	6.17349	143.572	2.38835e-06	0.000556755	95.7467	1.30566e-22	4.34897e-20	4.4132e-23	1.71497e-20
	Firre	1.95793	5.2483	139.992	2.62665e-06	0.000556755	86.8222	1.18731e-20	2.94504e-18	1.99562e-18	3.75241e-16
	Fzd6	2.79291	3.33963	140.076	2.62069e-06	0.000556755	76.9992	1.71029e-18	3.11541e-16	2.98708e-15	3.70461e-13
	Rnf144a	-1.65097	5.2168	140.332	2.60276e-06	0.000556755	73.4497	1.03236e-17	1.71932e-15	1.0055e-14	1.07542e-12
	Cc2d2a	-3.34309	1.85981	143.394	2.39952e-06	0.000556755	71.6376	2.58586e-17	3.96658e-15	1.10177e-14	1.16768e-12
	Socs3	1.0725	8.2935	140.71	2.57651e-06	0.000556755	64.707	8.69078e-16	1.01317e-13	2.10453e-11	1.37065e-09
	Fam8a1	1.21384	5.06704	144.665	2.32104e-06	0.000556755	52.3811	4.57108e-13	3.60066e-11	1.40052e-09	6.50491e-08
	Nedd4	2.6964	4.72888	140.698	2.9421e-06	0.000580731	95.943	1.18241e-22	4.05426e-20	1.79575e-22	6.15732e-20
	Ptpn5	-3.02427	3.63363	136.428	2.89416e-06	0.000580731	83.1879	7.46149e-20	1.73217e-17	1.2243e-17	2.09896e-15
	Sostdc1	-3.34588	2.09224	136.808	2.86409e-06	0.000580731	68.6614	1.16909e-16	1.62789e-14	4.70774e-15	5.43395e-13
	Cyb5r3	1.24951	6.47464	135.265	2.98884e-06	0.000580731	68.6549	1.17295e-16	1.62789e-14	1.94364e-13	1.71658e-11
	Il2rb	1.02781	10.6106	137.556	2.80594e-06	0.000580731	61.6596	4.08262e-15	4.21308e-13	4.87861e-11	2.96223e-09
	Actn1	-1.538	7.75657	133.989	3.09714e-06	0.000582363	85.7886	2.0024e-20	4.76408e-18	2.2487e-18	4.16116e-16
	Laptm4a	1.34922	7.43215	134.28	3.07201e-06	0.000582363	76.9565	1.74769e-18	3.13455e-16	1.3222e-15	1.81344e-13
	Ckb	2.6407	4.72372	134.885	3.43984e-06	0.000598531	91.2825	1.24559e-21	3.54172e-19	1.44376e-21	4.10521e-19
	Nckap5	3.73124	1.93433	131.039	3.36716e-06	0.000598531	80.6904	2.64008e-19	5.49608e-17	5.96971e-17	9.27932e-15
	Ctnnb1	1.31758	8.89914	131.155	3.35594e-06	0.000598531	75.1308	4.4053e-18	7.66522e-16	2.27418e-15	2.94582e-13
	Gucy2g	-4.75183	0.240414	131.711	3.30309e-06	0.000598531	61.1125	5.39059e-15	5.46465e-13	5.27913e-13	4.39601e-11
	Ptger2	-1.37865	5.56742	130.452	3.42432e-06	0.000598531	64.2741	1.0826e-15	1.23734e-13	8.48769e-13	6.82411e-11
	Smo	2.76731	2.9617	128.47	3.62666e-06	0.000621758	66.6759	3.20031e-16	4.19205e-14	7.03392e-14	6.68521e-12
	Aqp1	7.34965	0.981247	126.774	3.81182e-06	0.000636182	96.9	7.29186e-23	2.65652e-20	7.29437e-22	2.18046e-19
	Nckap1	2.12812	5.06757	126.702	3.81993e-06	0.000636182	82.5289	1.04135e-19	2.29059e-17	4.93669e-19	1.00968e-16
	Ahr	1.06884	6.26689	125.983	3.90216e-06	0.000640724	55.8042	8.00622e-14	6.91382e-12	1.21996e-10	7.04075e-09
	Cpd	1.639	6.39269	124.564	4.07111e-06	0.000659181	80.4539	2.97574e-19	6.08617e-17	3.02083e-18	5.41797e-16
	Lamc1	1.34453	7.27394	124.061	4.13323e-06	0.000660071	72.8923	1.36921e-17	2.2482e-15	3.33602e-15	3.96851e-13
	9430020K01Rik	3.51499	0.551097	121.032	4.53335e-06	0.000714187	61.1746	5.22308e-15	5.34129e-13	8.78699e-12	6.09385e-10
	Bmpr1a	2.59076	4.24793	116.586	5.44348e-06	0.000810251	78.609	7.57048e-19	1.42349e-16	2.12411e-17	3.53756e-15
	Large	3.34481	2.36641	114.869	5.50932e-06	0.000810251	71.6876	2.52111e-17	3.96658e-15	6.78122e-16	9.52476e-14
	2700081O15Rik	2.76017	2.66435	113.829	5.69914e-06	0.000810251	66.0792	4.33166e-16	5.42994e-14	1.82292e-13	1.62226e-11
	Hspa12a	2.50015	3.61297	115.473	5.4028e-06	0.000810251	64.6453	8.96711e-16	1.03504e-13	2.24985e-13	1.97209e-11
	Mt2	3.90747	0.666216	116.163	5.28416e-06	0.000810251	66.223	4.02691e-16	5.15887e-14	3.24726e-13	2.78357e-11
	4931406C07Rik	1.67992	4.13303	115.488	5.40014e-06	0.000810251	52.8551	3.59077e-13	2.86721e-11	3.26066e-10	1.72004e-08
	Bod1	1.37672	4.44701	113.845	5.69605e-06	0.000810251	46.3647	9.81704e-12	6.6538e-10	1.36878e-08	5.2148e-07
	Cldnd1	0.88011	6.74645	114.033	5.66126e-06	0.000810251	44.7613	2.22582e-11	1.38024e-09	3.57108e-08	1.23904e-06
	Tspan3	1.25141	5.73971	112.299	5.99352e-06	0.000841836	56.5829	5.3878e-14	4.83161e-12	2.77608e-11	1.75889e-09
	Plac8	5.5318	4.66164	160.178	6.3908e-06	0.000849193	136.902	1.26661e-31	1.13585e-28	6.97498e-42	7.39221e-39
	Amigo2	2.25768	5.61658	118.641	6.21525e-06	0.000849193	87.5017	8.42086e-21	2.18156e-18	2.95611e-22	9.84639e-20
	Gadd45g	2.10422	5.21222	114.223	6.3325e-06	0.000849193	79.7882	4.1678e-19	8.09803e-17	1.25896e-18	2.5305e-16
	Ecm1	1.40403	8.36588	110.287	6.4101e-06	0.000849193	71.1097	3.37907e-17	5.05042e-15	3.24492e-15	3.93228e-13
	Arhgap35	1.33561	6.71539	110.512	6.36187e-06	0.000849193	65.7403	5.14434e-16	6.38007e-14	4.4702e-14	4.45415e-12
	Btnl5-ps	3.90984	1.65976	109.608	6.55901e-06	0.000859156	74.572	5.84653e-18	1.00234e-15	3.66987e-16	5.48504e-14
	Stau1	0.82016	7.05204	108.551	6.79933e-06	0.00088074	41.4867	1.18676e-10	6.37568e-09	6.27652e-08	2.07285e-06
	D8Ertd82e	-1.42329	5.62688	108.183	6.88547e-06	0.000882097	61.0418	5.58748e-15	5.61541e-13	5.60486e-13	4.63415e-11
	Trp53i11	1.11551	7.70369	107.577	7.0305e-06	0.000890886	58.3094	2.23974e-14	2.08887e-12	9.59782e-12	6.58185e-10
	Cxcr5	-1.94734	5.78639	110.332	7.20755e-06	0.00089389	78.6213	7.52349e-19	1.42349e-16	1.76714e-19	4.12025e-17
	Mir142b	-4.06509	1.81663	106.893	7.19899e-06	0.00089389	63.8539	1.33995e-15	1.51661e-13	1.82031e-15	2.46758e-13
	Ccdc102a	4.59163	2.49119	105.876	7.45866e-06	0.000905761	80.3319	3.16515e-19	6.25412e-17	4.99992e-20	1.24019e-17
	Bmpr2	1.04674	6.22239	105.912	7.44944e-06	0.000905761	49.9662	1.5642e-12	1.18412e-10	5.73141e-10	2.90508e-08
	Npc1	0.873535	6.96924	105.077	7.6711e-06	0.000921956	43.8296	3.58248e-11	2.15281e-09	1.30527e-08	5.05541e-07
	Rab2a	0.98787	6.75111	104.527	7.82152e-06	0.000930442	48.8672	2.73889e-12	2.00817e-10	1.80006e-09	8.13376e-08
	Oaf	2.86806	1.44518	104.107	7.93925e-06	0.000934906	56.7366	4.98266e-14	4.50294e-12	2.12882e-11	1.37877e-09
	Impad1	1.17388	6.55674	102.941	8.27702e-06	0.000955381	56.2841	6.27196e-14	5.53928e-12	6.16568e-12	4.3829e-10
	Gbp4	1.04323	9.13221	103.2	8.20047e-06	0.000955381	53.6184	2.43468e-13	2.0274e-11	8.34896e-11	4.91577e-09
	Fam129b	2.41224	4.07459	102.564	8.39027e-06	0.000958958	65.5334	5.71367e-16	6.867e-14	5.56951e-15	6.30382e-13
	Klrg1	2.4862	7.31786	123.455	8.53608e-06	0.000966151	103.549	2.54026e-24	1.23393e-21	2.52658e-29	1.55026e-26
	Pgrmc1	0.949088	6.21592	101.057	8.86231e-06	0.000993431	44.0849	3.14442e-11	1.90925e-09	1.13059e-08	4.43785e-07
	Rraga	0.845067	5.98518	100.319	9.10552e-06	0.00101097	37.1974	1.06757e-09	4.80531e-08	3.05598e-07	8.64724e-06
	Slc16a5	-2.27702	2.25387	98.9939	9.56382e-06	0.00105184	47.1687	6.51308e-12	4.51961e-10	6.03174e-10	3.03095e-08
	Abcb4	3.3368	0.686179	98.5982	9.70622e-06	0.00105752	53.9683	2.03749e-13	1.70885e-11	3.11094e-11	1.93943e-09
	Ntrk3	-2.17755	2.26029	98.0148	9.9211e-06	0.00107093	44.8148	2.16576e-11	1.35018e-09	1.96764e-09	8.82258e-08
	Furin	0.867713	7.26294	96.924	1.0339e-05	0.0011058	42.7111	6.3451e-11	3.66194e-09	3.98512e-08	1.37046e-06
	Trp73	4.38776	1.00136	96.4395	1.05317e-05	0.00111617	67.8454	1.7683e-16	2.3426e-14	3.08599e-15	3.78699e-13
	Fam132a	1.74497	4.0218	95.8039	1.07914e-05	0.00112327	49.5626	1.92138e-12	1.44513e-10	6.53353e-10	3.25504e-08
	Ccdc125	-1.27544	4.99277	95.8823	1.07589e-05	0.00112327	45.5797	1.46556e-11	9.49195e-10	2.19623e-09	9.73521e-08
	Pklr	6.04383	-0.220192	94.8441	1.1199e-05	0.00115213	68.5965	1.20816e-16	1.65702e-14	7.84653e-15	8.6297e-13
	Galc	1.71402	4.03769	94.6895	1.12664e-05	0.00115213	47.4113	5.75492e-12	4.04162e-10	1.22454e-09	5.77964e-08
	Penk	2.05634	7.92676	102.936	1.16731e-05	0.0011637	83.1573	7.5777e-20	1.73217e-17	1.43565e-22	5.07175e-20
	Homer2	5.12819	2.15259	94.4441	1.1635e-05	0.0011637	71.4861	2.79211e-17	4.22733e-15	4.77795e-19	9.94668e-17
	Gata1	1.61146	5.82073	93.7575	1.16838e-05	0.0011637	62.2018	3.09998e-15	3.31556e-13	7.35831e-15	8.16983e-13
	Man2a2	-1.11831	6.87714	93.3062	1.1893e-05	0.0011637	52.1464	5.15121e-13	4.03039e-11	1.70656e-11	1.12422e-09
	Susd4	-2.7422	1.35465	92.921	1.20752e-05	0.0011637	50.6035	1.13041e-12	8.61332e-11	3.05057e-10	1.63888e-08
	Hspa4l	1.06767	5.9204	92.9147	1.20782e-05	0.0011637	45.7639	1.33396e-11	8.6879e-10	1.50196e-09	6.9209e-08
	Fgd6	-1.54082	4.23337	93.412	1.18436e-05	0.0011637	44.8157	2.16477e-11	1.35018e-09	5.11849e-09	2.1542e-07
	Igsf23	-1.11159	4.52141	92.0909	1.24799e-05	0.00119255	33.6237	6.68731e-09	2.63381e-07	1.95388e-06	4.5285e-05
	Gprasp1	-1.27906	6.39851	91.6045	1.2725e-05	0.00119635	56.0066	7.22288e-14	6.2839e-12	1.82947e-12	1.39398e-10
	Pde7a	-0.992224	5.96084	91.7018	1.26755e-05	0.00119635	42.5888	6.75437e-11	3.87894e-09	1.33238e-08	5.10951e-07
	Birc2	1.23579	8.18431	90.7783	1.31552e-05	0.00121608	57.4676	3.43591e-14	3.154e-12	1.69902e-12	1.31173e-10
	Tex2	1.03816	6.72674	90.854	1.3115e-05	0.00121608	47.6151	5.18683e-12	3.66473e-10	8.21385e-10	3.98988e-08
	Neurl3	-0.984197	7.1735	90.605	1.32477e-05	0.00121608	46.6312	8.56854e-12	5.84164e-10	1.42563e-09	6.59522e-08
	Ncoa7	1.39758	7.4999	90.0024	1.3576e-05	0.00122689	61.704	3.99159e-15	4.19225e-13	1.66493e-14	1.71768e-12
	Sh3pxd2a	-1.07212	6.2834	90.038	1.35563e-05	0.00122689	47.6785	5.0217e-12	3.56969e-10	5.15637e-10	2.62502e-08
	Amica1	2.16196	4.17126	88.7081	1.43161e-05	0.00127403	56.4475	5.77192e-14	5.13657e-12	6.79301e-13	5.57697e-11
	Trio	-1.16826	6.22945	88.8313	1.42435e-05	0.00127403	50.6438	1.10747e-12	8.49403e-11	4.92604e-11	2.97553e-09
	Wars	1.24975	7.18911	88.4263	1.44839e-05	0.00127527	56.057	7.03993e-14	6.17079e-12	1.06567e-12	8.45143e-11
	Rab12	1.11611	5.53381	88.3183	1.45489e-05	0.00127527	43.2216	4.88787e-11	2.87792e-09	6.08598e-09	2.50708e-07
	Hbs1l	0.889158	6.86443	87.9184	1.47926e-05	0.00127742	40.8065	1.68074e-10	8.74735e-09	3.36631e-08	1.17498e-06
	Slc37a3	0.840116	6.16988	88.0495	1.47121e-05	0.00127742	36.1879	1.7918e-09	7.8852e-08	1.68649e-07	5.09356e-06
	Atp6v1e1	0.812782	6.11637	87.7239	1.4913e-05	0.00127835	34.49	4.28446e-09	1.75257e-07	4.72097e-07	1.29804e-05
	Scarb2	0.912782	6.79012	87.412	1.51087e-05	0.00128567	41.4764	1.19305e-10	6.38007e-09	2.11392e-08	7.79875e-07
	Rapgef3	2.92369	1.58206	86.7967	1.55041e-05	0.00130976	53.1237	3.13195e-13	2.53557e-11	3.23538e-11	2.00628e-09
	Itm2a	1.24742	6.57793	85.9003	1.61038e-05	0.00135064	53.3747	2.75618e-13	2.26279e-11	2.84426e-12	2.12554e-10
	Tsen34	1.69457	3.52148	85.482	1.63936e-05	0.00136512	39.9483	2.60781e-10	1.32182e-08	7.73517e-08	2.5189e-06
	Psma2	0.750608	7.03841	85.1932	1.65975e-05	0.00137229	33.8758	5.87459e-09	2.32946e-07	9.54709e-07	2.43545e-05
	Adam8	2.79462	6.36026	110.976	1.6946e-05	0.00139072	96.4132	9.32453e-23	3.2941e-20	5.08754e-30	3.48885e-27
	Abcb10	1.77783	3.74275	84.5556	1.7059e-05	0.00139072	43.6455	3.93582e-11	2.35302e-09	9.26845e-09	3.72592e-07
	Il6ra	-1.38021	7.72195	84.3131	1.72387e-05	0.00139562	58.8265	1.72203e-14	1.61899e-12	5.12501e-14	5.02079e-12
	Ermn	6.05084	1.33872	83.4583	1.78914e-05	0.00143847	75.1944	4.2657e-18	7.53477e-16	5.93637e-20	1.4418e-17
	Adamtsl2	3.82033	0.946613	82.7929	1.84212e-05	0.00146091	64.9503	7.68106e-16	9.13733e-14	1.69309e-13	1.53008e-11
	Mtmr10	1.33917	5.23133	82.8485	1.83762e-05	0.00146091	46.1816	1.07784e-11	7.13947e-10	4.26731e-10	2.18194e-08
	Cfl2	1.12642	4.86927	82.5822	1.8593e-05	0.00146458	36.2131	1.76874e-09	7.84028e-08	1.76763e-07	5.28386e-06
	Stab1	4.04906	4.5023	108.951	1.913e-05	0.00148679	92.8431	5.66095e-22	1.73672e-19	2.04475e-27	1.08353e-24
	Smap1	-0.822354	6.21321	82.048	1.90377e-05	0.00148679	34.3482	4.60817e-09	1.87839e-07	6.14631e-07	1.63967e-05
	Ly6d	4.96905	2.94932	90.7292	1.92776e-05	0.00148833	72.5003	1.67003e-17	2.70406e-15	3.2432e-20	8.40205e-18
	Add2	6.26769	-0.00879515	80.692	2.02278e-05	0.00154713	65.5763	5.59081e-16	6.78934e-14	2.96367e-15	3.70461e-13
	Mgat4b	1.52232	4.75656	80.4637	2.04373e-05	0.00154713	45.7858	1.31919e-11	8.63995e-10	2.68322e-10	1.46173e-08
	Slc28a2	-0.831383	7.18184	80.517	2.03882e-05	0.00154713	37.2108	1.06027e-09	4.79094e-08	1.62651e-07	4.96383e-06
	Arhgap23	5.78762	0.27182	79.095	2.17517e-05	0.00162418	62.8064	2.28053e-15	2.50815e-13	4.6715e-15	5.43395e-13
	Rhag	5.60119	0.105707	78.699	2.21517e-05	0.00162418	62.3726	2.84251e-15	3.06833e-13	1.69999e-14	1.73846e-12
	Sidt1	-0.998533	6.80001	79.1774	2.16697e-05	0.00162418	42.9416	5.63982e-11	3.28745e-09	3.06236e-09	1.33212e-07
	Gna11	1.00563	5.81777	78.7031	2.21475e-05	0.00162418	39.044	4.14364e-10	2.01278e-08	3.92462e-08	1.35365e-06
	Tm9sf2	0.858153	7.56453	78.8695	2.19783e-05	0.00162418	38.7236	4.88272e-10	2.3425e-08	6.16852e-08	2.05465e-06
	Ttbk1	-1.45807	3.33638	78.2996	2.25643e-05	0.00164409	31.4627	2.0331e-08	7.01239e-07	3.24057e-06	7.1146e-05
	Ltb4r1	3.84081	3.71071	90.9618	2.2912e-05	0.00164543	71.9293	2.23047e-17	3.56203e-15	2.98291e-19	6.68746e-17
	Kcnj15	2.44652	3.2611	77.9418	2.29423e-05	0.00164543	49.5221	1.96152e-12	1.45652e-10	3.1102e-11	1.93943e-09
	Akt1s1	0.950613	5.10907	77.8821	2.30061e-05	0.00164543	31.2458	2.27344e-08	7.74682e-07	1.84914e-06	4.32009e-05
	Gda	8.29155	4.66963	135.728	2.3193e-05	0.00164868	126.451	2.45032e-29	1.50346e-26	1.20417e-47	2.00546e-44
	Fzd10	2.76537	0.565767	77.5733	2.33399e-05	0.00164907	42.9169	5.71163e-11	3.31274e-09	8.56297e-09	3.45422e-07
	Rab1	0.985236	6.98311	77.1184	2.38428e-05	0.00167445	42.311	7.78529e-11	4.36351e-09	1.59744e-09	7.27461e-08
	Gm14085	-3.19572	4.54956	93.087	2.50825e-05	0.00175097	78.2015	9.30494e-19	1.72186e-16	3.41255e-22	1.1051e-19
	Tapbpl	1.06402	7.32555	75.6223	2.5595e-05	0.00177611	45.3261	1.66808e-11	1.07439e-09	3.57924e-10	1.85453e-08
	Ctsw	1.03847	6.40832	74.8493	2.65637e-05	0.00183242	41.8696	9.75701e-11	5.34024e-09	2.94264e-09	1.28967e-07
	Cyb5b	0.742511	7.41441	74.5157	2.69958e-05	0.00185128	32.337	1.29621e-08	4.72224e-07	2.03987e-06	4.69805e-05
	Gpr25	2.90147	2.19358	74.1026	2.75433e-05	0.00185994	48.6799	3.01335e-12	2.18875e-10	7.81049e-12	5.48522e-10
	Klf1	3.68565	-0.296402	74.0599	2.76008e-05	0.00185994	42.5305	6.95899e-11	3.95797e-09	7.49861e-10	3.70419e-08
	Mapkapk2	0.943751	7.8126	74.1366	2.74978e-05	0.00185994	40.939	1.57053e-10	8.2104e-09	1.06275e-08	4.18565e-07
	Gas7	5.29661	3.24068	88.1127	2.90749e-05	0.00192588	80.8909	2.38529e-19	5.05594e-17	8.41591e-25	3.77356e-22
	D930020B18Rik	-5.75568	-0.0594494	73.0292	2.90326e-05	0.00192588	59.7154	1.09613e-14	1.05609e-12	1.22297e-12	9.5697e-11
	Rcn1	1.23439	7.56914	73.0856	2.89517e-05	0.00192588	49.5297	1.95394e-12	1.45652e-10	5.82885e-12	4.19462e-10
	Cask	1.47738	3.21375	72.0429	3.04908e-05	0.00199697	30.1692	3.95956e-08	1.27515e-06	3.61661e-06	7.83688e-05
	Akap7	1.24826	3.6991	72.0597	3.04652e-05	0.00199697	28.2824	1.04844e-07	3.02543e-06	1.85994e-05	0.000333588
	Arrdc4	2.08443	5.73167	81.9752	3.16428e-05	0.00199758	65.5811	5.57704e-16	6.78934e-14	2.91991e-18	5.3188e-16
	Lama5	2.43985	3.94068	74.1566	3.09309e-05	0.00199758	53.0832	3.19719e-13	2.57054e-11	4.92106e-13	4.14056e-11
	4930558J18Rik	-3.61753	1.10438	71.0484	3.20553e-05	0.00199758	61.6591	4.0837e-15	4.21308e-13	1.03145e-12	8.23602e-11
	Gpm6b	-1.63408	4.61372	70.9663	3.21888e-05	0.00199758	43.1153	5.16065e-11	3.02326e-09	2.80291e-10	1.51279e-08
	Fam163b	3.97717	-0.242909	70.9512	3.22135e-05	0.00199758	46.3533	9.87397e-12	6.6538e-10	3.12417e-10	1.67071e-08
	Tnfrsf9	0.986945	8.08829	71.8115	3.0846e-05	0.00199758	41.8819	9.69544e-11	5.33158e-09	4.91791e-09	2.08484e-07
	Snx33	-0.986354	5.20974	71.2213	3.17761e-05	0.00199758	32.1398	1.43466e-08	5.14624e-07	1.1484e-06	2.87297e-05
	Zcchc24	1.3292	3.68838	71.698	3.10223e-05	0.00199758	30.2271	3.84304e-08	1.2445e-06	7.15371e-06	0.000141833
	Fntb	0.88042	5.07086	71.4243	3.14522e-05	0.00199758	27.2818	1.75863e-07	4.81071e-06	1.10925e-05	0.00020757
	Tacc2	-1.18203	3.63562	71.5108	3.13156e-05	0.00199758	25.4612	4.51374e-07	1.13408e-05	5.05119e-05	0.000787257
	Camk2a	-1.87938	2.45761	70.5946	3.28025e-05	0.00200844	34.6708	3.90435e-09	1.61982e-07	1.38883e-07	4.30612e-06
	Eif4e3	0.918572	5.43405	70.5331	3.29055e-05	0.00200844	31.268	2.24755e-08	7.68384e-07	1.08162e-06	2.72311e-05
	Slc12a7	-0.706831	7.54748	70.6026	3.27891e-05	0.00200844	29.9836	4.35717e-08	1.39167e-06	4.78001e-06	9.91555e-05
	F830016B08Rik	3.37347	4.44912	87.5631	3.61945e-05	0.00205662	73.5834	9.64722e-18	1.62996e-15	3.18775e-21	8.84828e-19
	Art3	-4.6068	1.11712	68.7458	3.60824e-05	0.00205662	80.4063	3.04822e-19	6.12692e-17	1.22421e-16	1.85348e-14
	Vash1	2.89104	1.24402	68.7156	3.61394e-05	0.00205662	44.1514	3.03938e-11	1.86328e-09	3.47063e-10	1.82255e-08
	Ntn1	1.66632	4.45613	68.8201	3.59429e-05	0.00205662	42.4834	7.12833e-11	4.03408e-09	7.87374e-10	3.87308e-08
	Clta	0.948008	7.46904	69.67	3.43938e-05	0.00205662	39.5654	3.17255e-10	1.58058e-08	1.20642e-08	4.68814e-07
	Adgrg3	2.5954	0.769536	68.6777	3.62109e-05	0.00205662	38.9596	4.32665e-10	2.09295e-08	3.06098e-08	1.08136e-06
	Smyd2	1.11508	5.01051	69.1313	3.53658e-05	0.00205662	34.0838	5.27879e-09	2.12207e-07	1.64595e-07	4.99701e-06
	Sdc4	1.06415	4.94242	68.703	3.61631e-05	0.00205662	31.9376	1.59204e-08	5.65853e-07	5.3113e-07	1.43998e-05
	Sept8	1.23669	4.39671	68.5165	3.65174e-05	0.00205662	32.6005	1.13184e-08	4.17562e-07	1.01794e-06	2.57491e-05
	Cad	0.758287	7.25306	69.215	3.52125e-05	0.00205662	31.6337	1.86171e-08	6.47874e-07	1.765e-06	4.15685e-05
	Fez2	1.00406	4.89082	68.7106	3.61487e-05	0.00205662	29.5094	5.56464e-08	1.72076e-06	2.4827e-06	5.59191e-05
	Cd80	1.45333	3.26097	68.5575	3.64392e-05	0.00205662	29.5887	5.34165e-08	1.66952e-06	4.81295e-06	9.94847e-05
	4833439L19Rik	0.696647	6.20531	69.064	3.54896e-05	0.00205662	26.4256	2.73888e-07	7.19142e-06	1.46662e-05	0.000267155
	Lztfl1	0.948025	4.61734	69.5518	3.46041e-05	0.00205662	25.9239	3.55152e-07	9.11974e-06	2.43378e-05	0.00042159
	Rin3	-0.642118	7.61468	69.0907	3.54403e-05	0.00205662	26.6135	2.48507e-07	6.59931e-06	2.54702e-05	0.000439898
	Zmat1	-1.07493	3.91063	69.2843	3.50863e-05	0.00205662	24.1215	9.04467e-07	2.10045e-05	7.20268e-05	0.00107652
	Ppp2r3a	2.5112	4.36635	75.538	3.76088e-05	0.00207103	57.5242	3.33843e-14	3.08884e-12	8.0964e-15	8.82129e-13
	Nmur1	3.15836	0.45473	67.7514	3.80168e-05	0.00207103	45.1956	1.78306e-11	1.1359e-09	7.18016e-10	3.56197e-08
	Rnf19b	0.981163	7.34572	67.7599	3.79999e-05	0.00207103	39.8854	2.69315e-10	1.35917e-08	5.64742e-09	2.34298e-07
	Sun1	0.971962	7.12418	67.9659	3.75889e-05	0.00207103	39.2838	3.66464e-10	1.80263e-08	5.74044e-09	2.37312e-07
	Tgfbr1	0.903727	7.56755	67.9944	3.75325e-05	0.00207103	37.4703	9.2815e-10	4.25999e-08	3.21351e-08	1.12841e-06
	Luzp1	1.43396	3.98591	67.885	3.77497e-05	0.00207103	33.7098	6.39777e-09	2.52831e-07	4.36218e-07	1.20508e-05
	Ttll3	-0.883233	5.2806	68.1208	3.72835e-05	0.00207103	28.4211	9.7595e-08	2.8587e-06	5.40732e-06	0.000111056
	Crk	0.850556	7.10444	67.5758	3.83719e-05	0.00208065	34.8219	3.6128e-09	1.50422e-07	1.29006e-07	4.05379e-06
	Gab2	4.23712	3.11834	75.6035	3.86292e-05	0.0020849	60.9353	5.89808e-15	5.87691e-13	2.92905e-17	4.74262e-15
	Ntrk1	5.1467	3.076	79.4025	4.07448e-05	0.00216896	66.3996	3.68172e-16	4.76905e-14	1.34033e-19	3.18888e-17
	Pros1	1.32015	4.72988	66.5988	4.04248e-05	0.00216896	36.3724	1.62996e-09	7.25272e-08	3.03106e-08	1.07405e-06
	Snd1	0.662456	7.67936	66.4837	4.06756e-05	0.00216896	27.278	1.76203e-07	4.81071e-06	1.62986e-05	0.000295505
	Nav1	3.00894	3.04542	67.4709	4.10018e-05	0.00217272	48.4999	3.30298e-12	2.37692e-10	1.37313e-12	1.06719e-10
	Lclat1	-0.738039	6.99283	65.8627	4.20628e-05	0.00221886	29.5526	5.4419e-08	1.68728e-06	2.04315e-06	4.69805e-05
	Klhl4	3.2112	1.53176	65.445	4.30296e-05	0.00224117	46.9334	7.34409e-12	5.06612e-10	2.24076e-11	1.44325e-09
	Eepd1	2.79499	1.35823	65.2578	4.34718e-05	0.00224117	46.3358	9.96254e-12	6.6749e-10	3.88758e-10	2.00537e-08
	Rnf149	1.01112	6.46704	65.1876	4.36392e-05	0.00224117	38.0077	7.04674e-10	3.29923e-08	1.0287e-08	4.06529e-07
	Atrnl1	1.58272	3.48953	65.4	4.31355e-05	0.00224117	32.7017	1.07442e-08	3.98904e-07	7.34966e-07	1.91683e-05
	Psmb2	0.759749	6.33385	65.1879	4.36385e-05	0.00224117	28.813	7.97124e-08	2.39507e-06	4.20537e-06	8.94639e-05
	Klhdc10	0.82108	5.7618	65.2247	4.35506e-05	0.00224117	28.7162	8.37978e-08	2.50491e-06	4.52761e-06	9.47629e-05
	Vars	1.03865	8.55162	65.0004	4.40894e-05	0.00225436	40.9858	1.5334e-10	8.05243e-09	2.03885e-09	9.07212e-08
	Runx3	1.06404	6.89732	64.9109	4.43066e-05	0.00225557	40.6056	1.8627e-10	9.60858e-09	8.69439e-10	4.1884e-08
	Dstn	2.17741	5.339	75.4593	4.53219e-05	0.00228124	60.2674	8.28081e-15	8.11241e-13	3.87027e-17	6.09725e-15
	Cdc42bpa	1.98597	3.3308	64.3918	4.55935e-05	0.00228124	37.4113	9.56645e-10	4.36105e-08	1.19274e-08	4.65048e-07
	Il10ra	0.947701	7.73419	64.5184	4.52753e-05	0.00228124	37.914	7.39347e-10	3.44772e-08	1.67297e-08	6.29145e-07
	Adarb1	1.31121	3.41583	64.444	4.54619e-05	0.00228124	26.7292	2.34062e-07	6.25846e-06	1.96605e-05	0.000351076
	Dsp	2.4657	2.74837	63.9715	4.667e-05	0.00229569	40.3606	2.11152e-10	1.07965e-08	5.9986e-10	3.02735e-08
	Tubal3	2.78155	0.648743	63.9909	4.66195e-05	0.00229569	39.2685	3.69361e-10	1.80925e-08	1.53607e-08	5.81412e-07
	Pou6f1	-0.985864	5.66653	64.1732	4.61495e-05	0.00229569	33.3001	7.89767e-09	3.01872e-07	2.19109e-07	6.35416e-06
	Stam2	0.762461	6.31457	64.0169	4.6552e-05	0.00229569	28.5988	8.90356e-08	2.62779e-06	4.14109e-06	8.82575e-05
	Arnt2	2.58158	5.68494	82.0479	4.69486e-05	0.00229969	70.7298	4.09667e-17	5.96987e-15	7.15384e-22	2.18046e-19
	Zhx2	-0.851248	6.90246	63.7713	4.71938e-05	0.00230203	33.4772	7.21053e-09	2.8194e-07	1.80224e-07	5.37354e-06
	Gbp2	2.01882	8.34562	75.2419	4.75633e-05	0.00231039	64.8371	8.13549e-16	9.58016e-14	3.26161e-19	7.17431e-17
	Ift57	1.54509	3.37679	63.415	4.81446e-05	0.00232892	31.5806	1.91331e-08	6.61879e-07	1.33564e-06	3.26434e-05
	Ifit1bl1	-1.34276	6.26265	64.1959	5.02449e-05	0.00240381	45.227	1.75468e-11	1.12396e-09	8.83394e-12	6.09385e-10
	Rtkn	2.48742	1.30786	62.6351	5.03114e-05	0.00240381	41.6132	1.11241e-10	6.03183e-09	6.66828e-09	2.72768e-07
	Rassf2	-0.883019	8.08854	62.6849	5.01692e-05	0.00240381	35.2806	2.85459e-09	1.219e-07	1.1543e-07	3.64683e-06
	Zan	-3.16094	1.62378	62.3902	5.10167e-05	0.00241778	48.6738	3.02272e-12	2.18875e-10	1.70686e-11	1.12422e-09
	Twf1	1.19986	6.21853	62.3896	5.10185e-05	0.00241778	41.4217	1.22686e-10	6.50123e-09	2.58191e-10	1.41314e-08
	Plp2	1.29587	4.41153	61.4689	5.37839e-05	0.00250383	32.8183	1.01188e-08	3.79309e-07	5.15019e-07	1.39955e-05
	Lax1	-0.816873	7.22298	61.6358	5.3269e-05	0.00250383	32.168	1.41398e-08	5.09668e-07	5.40837e-07	1.45951e-05
	Tmem123	0.796148	8.73914	61.4545	5.38289e-05	0.00250383	31.7986	1.71019e-08	6.02338e-07	9.08438e-07	2.33787e-05
	Syp	0.949519	5.2257	61.5778	5.34472e-05	0.00250383	28.9795	7.31484e-08	2.20923e-06	3.13506e-06	6.90899e-05
	Ptpn1	0.692402	8.54278	61.429	5.39082e-05	0.00250383	27.7518	1.37918e-07	3.87434e-06	1.45481e-05	0.000265417
	Lcn10	5.058	0.387927	61.1121	5.49063e-05	0.00252007	59.6818	1.11501e-14	1.06547e-12	4.84916e-14	4.79081e-12
	Ptrf	3.44534	2.10682	61.1676	5.47298e-05	0.00252007	52.0169	5.50254e-13	4.27657e-11	1.82109e-13	1.62226e-11
	Ryr2	-1.15123	4.67629	61.2234	5.4553e-05	0.00252007	30.8369	2.80655e-08	9.34823e-07	9.49204e-07	2.42671e-05
	Wls	0.710234	7.31591	60.8975	5.55954e-05	0.00254169	27.9632	1.23642e-07	3.52424e-06	7.20959e-06	0.000142699
	Psmb8	1.00056	8.90601	60.5683	5.66733e-05	0.00256293	38.145	6.56777e-10	3.09988e-08	5.20238e-09	2.18163e-07
	Bcl2l15	1.79813	1.82723	60.6115	5.65304e-05	0.00256293	30.6866	3.03258e-08	1.00437e-06	1.63091e-06	3.89283e-05
	Synpo	-0.973549	4.86061	60.5418	5.67613e-05	0.00256293	26.8759	2.16952e-07	5.82772e-06	7.4649e-06	0.000146579
	Letm2	-0.849528	4.29274	60.4883	5.69393e-05	0.00256293	19.3779	1.07238e-05	0.000191452	0.000495701	0.00550143
	Entpd5	-0.701758	6.05562	60.2862	5.76182e-05	0.00258351	24.5873	7.10169e-07	1.69655e-05	2.39666e-05	0.000415777
	Scin	2.50577	2.99536	60.1035	5.82409e-05	0.00260143	42.2948	7.85003e-11	4.37874e-09	2.15066e-10	1.19964e-08
	Serinc1	0.849079	7.53078	59.7837	5.93508e-05	0.00264088	33.048	8.99137e-09	3.42554e-07	2.05274e-07	6.04313e-06
	Traf5	-0.800986	5.96586	59.6792	5.97194e-05	0.00264718	27.7181	1.40344e-07	3.93062e-06	4.47213e-06	9.4352e-05
	Cdkn2a	4.41036	1.15483	59.3818	6.0784e-05	0.00265844	46.194	1.07105e-11	7.13506e-10	8.18315e-13	6.62494e-11
	Gm16702	-2.57759	1.78856	59.5044	6.03421e-05	0.00265844	39.7444	2.89472e-10	1.4546e-08	3.76089e-09	1.61788e-07
	Kdelr1	0.72083	6.58644	59.3537	6.08856e-05	0.00265844	26.6149	2.48324e-07	6.59931e-06	8.04341e-06	0.000156283
	2310001H17Rik	-0.968878	4.37853	59.4747	6.04488e-05	0.00265844	23.1648	1.48692e-06	3.29554e-05	9.17128e-05	0.00131999
	Cd226	-0.985297	5.98849	59.2492	6.12659e-05	0.00266507	33.9221	5.73622e-09	2.28235e-07	5.18793e-08	1.75816e-06
	Isg20	0.984144	5.52463	58.9106	6.25193e-05	0.00270948	31.2162	2.30831e-08	7.82275e-07	4.94337e-07	1.34965e-05
	Slc22a13b-ps	2.83979	1.07713	58.7776	6.30205e-05	0.00272109	40.4215	2.04677e-10	1.05115e-08	1.83821e-09	8.27409e-08
	Cd151	1.79686	4.62678	60.5614	6.38228e-05	0.00273547	42.5302	6.95989e-11	3.95797e-09	6.69205e-11	3.9602e-09
	Arhgef12	0.969805	7.13405	58.604	6.36822e-05	0.00273547	35.8661	2.11351e-09	9.22819e-08	1.35228e-08	5.16882e-07
	Nid2	1.71628	3.96738	58.4588	6.42425e-05	0.00274337	35.6977	2.30441e-09	9.98694e-08	2.65457e-08	9.58112e-07
	Samd9l	-0.932719	8.51149	58.3246	6.47656e-05	0.00275561	35.3765	2.71752e-09	1.16474e-07	6.26999e-08	2.07285e-06
	Arl5a	1.70826	8.24451	64.1516	6.72815e-05	0.00281284	53.4771	2.61626e-13	2.16315e-11	1.88633e-15	2.52768e-13
	Cish	1.00157	8.46391	57.5699	6.78097e-05	0.00281284	37.0389	1.15796e-09	5.19213e-08	1.42457e-08	5.40965e-07
	Cacnb3	2.28827	2.03654	57.5596	6.78521e-05	0.00281284	35.5391	2.49986e-09	1.0754e-07	1.72276e-08	6.45786e-07
	Lpin2	0.851256	6.62473	57.5143	6.80408e-05	0.00281284	30.9335	2.67022e-08	8.91961e-07	5.06482e-07	1.37957e-05
	Dennd4a	0.776004	6.56976	57.6397	6.75204e-05	0.00281284	28.2896	1.04456e-07	3.02543e-06	2.41866e-06	5.47298e-05
	Lrba	0.751657	8.1466	57.5833	6.77537e-05	0.00281284	29.1577	6.67191e-08	2.03084e-06	3.2634e-06	7.15126e-05
	Rps27l	1.12144	4.09201	57.6432	6.7506e-05	0.00281284	25.1197	5.38793e-07	1.32796e-05	1.62931e-05	0.000295505
	Madd	-0.652979	8.14106	57.769	6.69894e-05	0.00281284	25.3367	4.81452e-07	1.20446e-05	3.18342e-05	0.000531696
	Cd27	0.756877	9.12106	57.2497	6.91549e-05	0.00282936	29.1593	6.66662e-08	2.03084e-06	1.94265e-06	4.51143e-05
	Arpc1a	0.753371	6.32003	57.2465	6.91686e-05	0.00282936	26.8406	2.20944e-07	5.9213e-06	6.52563e-06	0.00013049
	Nbn	-0.754581	5.03257	57.3169	6.88697e-05	0.00282936	20.4988	5.96696e-06	0.000113479	0.000141668	0.00190932
	Casc4	1.10315	4.63487	57.0281	7.01056e-05	0.00285766	27.905	1.27418e-07	3.62303e-06	2.83157e-06	6.2877e-05
	Lynx1	2.35604	3.31054	56.7169	7.1469e-05	0.00289301	38.7441	4.83167e-10	2.32759e-08	7.91865e-10	3.87881e-08
	Noxa1	-2.24945	2.06835	56.7443	7.13477e-05	0.00289301	34.9382	3.40337e-09	1.4221e-07	1.94707e-08	7.22898e-07
	Dscam	1.94324	4.77074	60.8828	7.26096e-05	0.00291891	46.0312	1.16383e-11	7.66551e-10	1.71972e-12	1.31898e-10
	Osbpl3	1.00371	6.85368	56.5059	7.24122e-05	0.00291891	35.6616	2.34752e-09	1.01361e-07	1.31813e-08	5.08832e-07
	Ywhae	0.981777	8.42465	56.2146	7.37397e-05	0.002947	35.9339	2.04123e-09	8.94611e-08	2.51887e-08	9.17655e-07
	Lbh	-0.782839	9.07286	56.1985	7.3814e-05	0.002947	29.7765	4.84845e-08	1.54014e-06	1.25225e-06	3.09953e-05
	Pcyt1b	-2.74824	2.54649	55.989	7.47891e-05	0.002973	41.2326	1.35153e-10	7.12945e-09	1.08948e-10	6.31898e-09
	Kit	1.94734	1.96803	55.779	7.57831e-05	0.002973	31.857	1.65953e-08	5.88047e-07	3.03837e-07	8.61834e-06
	Fam160a1	-1.48397	3.76927	55.7919	7.57213e-05	0.002973	29.7824	4.8337e-08	1.53965e-06	1.3273e-06	3.25078e-05
	Sspo	-1.54903	3.41621	55.8982	7.52169e-05	0.002973	29.328	6.11052e-08	1.87464e-06	1.83376e-06	4.29276e-05
	Nanos1	-1.52169	3.06301	55.7346	7.59954e-05	0.002973	26.1601	3.14252e-07	8.17756e-06	5.64964e-06	0.000115146
	Galk1	1.01858	4.43112	55.7454	7.59434e-05	0.002973	24.6852	6.75016e-07	1.62254e-05	2.96319e-05	0.000501377
	Plcb4	-1.84558	4.5615	58.0741	7.65871e-05	0.00297618	42.2097	8.19928e-11	4.55177e-09	6.66697e-11	3.9602e-09
	Trim16	1.86439	2.59761	55.6219	7.65372e-05	0.00297618	32.2396	1.36285e-08	4.9342e-07	2.88257e-07	8.23652e-06
	Exph5	-2.76369	1.60727	55.3103	7.80612e-05	0.00302338	42.3737	7.53981e-11	4.24633e-09	8.5623e-10	4.14188e-08
	Nav2	-1.12468	6.79125	55.2308	7.8456e-05	0.00302861	37.8764	7.53725e-10	3.50077e-08	1.3522e-09	6.33091e-08
	Pitpnm2	-0.712844	8.04777	55.0653	7.92864e-05	0.00305057	27.1086	1.92338e-07	5.2025e-06	8.88727e-06	0.000169849
	Zkscan7	-1.09645	3.7867	54.898	8.01364e-05	0.00307313	22.1199	2.56141e-06	5.43914e-05	0.000125304	0.00171455
	Treml2	0.878621	7.72953	54.8125	8.05756e-05	0.00307984	32.4009	1.25426e-08	4.59815e-07	1.71744e-07	5.16029e-06
	Ppp3ca	0.777738	6.63464	54.6639	8.13458e-05	0.00309911	27.7661	1.36905e-07	3.86451e-06	2.7823e-06	6.1901e-05
	Ptpn14	2.49409	2.02025	54.435	8.25505e-05	0.00312459	38.2137	6.34061e-10	3.00483e-08	1.97916e-09	8.84026e-08
	Ptpn9	0.654232	5.77039	54.437	8.25397e-05	0.00312459	20.5473	5.81767e-06	0.000111734	0.000177447	0.00231137
	Pde3b	1.63488	4.83195	55.8727	8.33591e-05	0.00314089	39.2937	3.64614e-10	1.80113e-08	3.23081e-10	1.71431e-08
	B9d1	2.29104	0.878673	54.2364	8.36135e-05	0.00314089	32.348	1.28888e-08	4.71026e-07	3.78364e-07	1.05779e-05
	Etv6	0.793206	6.84696	54.2039	8.37893e-05	0.00314089	28.5113	9.31542e-08	2.7424e-06	1.63287e-06	3.89283e-05
	Asph	2.95811	2.53545	53.9418	8.53958e-05	0.00318279	39.4645	3.34083e-10	1.65734e-08	8.54523e-11	4.98102e-09
	Sema7a	2.5503	3.34439	55.2942	8.57246e-05	0.00318279	39.7113	2.94423e-10	1.47313e-08	1.52854e-10	8.65033e-09
	St3gal1	-0.824339	7.78253	53.7764	8.61432e-05	0.00318279	30.4699	3.39085e-08	1.11354e-06	6.45172e-07	1.71331e-05
	Chmp3	0.685161	6.43404	53.8284	8.58526e-05	0.00318279	23.8368	1.04861e-06	2.38763e-05	3.01995e-05	0.000508031
	Lgals8	0.578599	6.95031	53.7534	8.62723e-05	0.00318279	20.5386	5.84412e-06	0.000112057	0.000118444	0.00163799
	Anks6	4.0203	1.18417	53.507	8.76692e-05	0.00320265	43.3618	4.54979e-11	2.69246e-09	7.25735e-12	5.12765e-10
	Atp1b2	3.47226	0.590267	53.4651	8.79095e-05	0.00320265	41.6718	1.07952e-10	5.88088e-09	2.19118e-10	1.21642e-08
	Atp2b4	0.933161	7.70519	53.5869	8.72133e-05	0.00320265	33.4716	7.2311e-09	2.8194e-07	5.40449e-08	1.82547e-06
	Capn5	1.63478	3.49591	53.4705	8.78784e-05	0.00320265	30.0659	4.17606e-08	1.33748e-06	7.33234e-07	1.9166e-05
	Tmem40	5.60141	0.124214	53.3786	8.84082e-05	0.00321079	63.1485	1.91696e-15	2.14883e-13	1.22353e-13	1.12314e-11
	Crispld2	4.10873	1.30978	53.49	8.87121e-05	0.00321182	43.5152	4.20686e-11	2.50222e-09	2.70483e-12	2.03438e-10
	Tph1	7.26111	1.69325	60.114	8.96186e-05	0.00322474	57.3242	3.69588e-14	3.36614e-12	1.85256e-17	3.13003e-15
	Themis	0.811707	7.08211	53.1707	8.96222e-05	0.00322474	29.309	6.17074e-08	1.88815e-06	6.91393e-07	1.81947e-05
	Card6	-0.997103	7.0587	53.0408	9.0391e-05	0.00324071	34.523	4.21241e-09	1.73528e-07	9.92533e-09	3.96265e-07
	Hmgn1	-0.891289	4.15378	53.002	9.06219e-05	0.00324071	18.8253	1.43253e-05	0.000244159	0.000423004	0.00480174
	Mtmr9	0.868415	5.946	52.8917	9.12833e-05	0.00324454	28.3432	1.01604e-07	2.96868e-06	1.15379e-06	2.88028e-05
	Rasip1	1.31741	3.0123	52.8913	9.12858e-05	0.00324454	22.9026	1.70418e-06	3.72048e-05	4.73939e-05	0.000745638
	Ces2g	4.38715	0.489198	52.7272	9.22815e-05	0.00326996	59.9839	9.56368e-15	9.29112e-13	7.05336e-14	6.68521e-12
	Krt17	-4.32859	-0.125335	52.6055	9.30282e-05	0.00327651	45.1683	1.80813e-11	1.14561e-09	3.23511e-10	1.71431e-08
	Eif2a	0.811777	6.54086	52.6429	9.27982e-05	0.00327651	28.0519	1.18107e-07	3.37475e-06	1.49911e-06	3.60344e-05
	Znrf2	-0.743195	6.6692	52.511	9.36134e-05	0.00328718	26.1475	3.16311e-07	8.21282e-06	7.52407e-06	0.000147284
	Gm4956	1.14864	7.92258	52.3574	9.4575e-05	0.00330106	37.7579	8.00932e-10	3.69062e-08	8.01357e-10	3.90888e-08
	Ern1	1.256	4.64308	52.3942	9.43431e-05	0.00330106	30.1503	3.99822e-08	1.28406e-06	3.42919e-07	9.63314e-06
	Cep164	-0.652383	5.44864	52.2687	9.51353e-05	0.00331071	18.5767	1.63205e-05	0.000272976	0.000350264	0.00411631
	Galnt9	-2.58446	2.1107	52.217	9.54642e-05	0.00331227	40.1593	2.34074e-10	1.19163e-08	1.08474e-09	5.1406e-08
	Epas1	3.13926	5.8092	76.3957	9.72385e-05	0.00332436	70.8359	3.8821e-17	5.7288e-15	2.0799e-25	9.69897e-23
	Tmprss13	-2.23322	2.40468	51.9687	9.70633e-05	0.00332436	34.3366	4.63581e-09	1.88308e-07	1.32524e-08	5.09888e-07
	Kcnk5	1.1172	4.2611	51.9678	9.7069e-05	0.00332436	24.9821	5.78642e-07	1.41719e-05	1.7983e-05	0.000323028
	Mrpl53	0.965913	4.34883	51.9806	9.69859e-05	0.00332436	22.1441	2.52931e-06	5.39063e-05	0.000109128	0.00152361
	Txndc16	0.674534	5.19188	52.1137	9.61256e-05	0.00332436	18.1919	1.99723e-05	0.000323384	0.000524606	0.00574259
	Slc7a8	5.57729	2.58572	61.6078	9.78266e-05	0.00333469	54.5592	1.50833e-13	1.27421e-11	1.17935e-17	2.05207e-15
	Xpr1	0.675826	6.98639	51.7144	9.87356e-05	0.00334611	24.093	9.17931e-07	2.12326e-05	1.41326e-05	0.000258646
	Tm2d2	0.966834	4.25339	51.7274	9.86492e-05	0.00334611	21.3778	3.77122e-06	7.61956e-05	0.000137203	0.00186424
	Ormdl3	0.614926	5.82266	51.4996	0.000100176	0.00338508	18.8582	1.40805e-05	0.000241044	0.000380407	0.00441711
	Gm996	2.52898	2.42053	51.2436	0.000101928	0.00343432	35.0768	3.16952e-09	1.33394e-07	2.43945e-09	1.07724e-07
	Lrrc59	0.858039	6.14051	51.163	0.000102487	0.00344322	28.1812	1.10475e-07	3.17883e-06	7.46433e-07	1.94239e-05
	Ephx1	-0.933805	7.55109	51.0477	0.000103295	0.00346037	32.5729	1.14802e-08	4.22195e-07	6.29913e-08	2.07444e-06
	Cog4	0.790729	6.2802	50.9813	0.000103763	0.00346609	26.4892	2.6501e-07	6.974e-06	3.80105e-06	8.22126e-05
	Abi2	0.643389	5.4625	50.8551	0.00010466	0.00348609	18.2476	1.93972e-05	0.000315828	0.000405435	0.00463388
	Fbln2	5.21243	-0.21877	50.2677	0.000108968	0.00349527	46.6805	8.3555e-12	5.72991e-10	5.38698e-11	3.22058e-09
	9830147E19Rik	-3.24985	0.843069	50.4402	0.00010768	0.00349527	48.4524	3.38409e-12	2.42035e-10	2.29853e-10	1.26996e-08
	Gm6093	3.48336	0.599385	50.3294	0.000108506	0.00349527	39.1864	3.85209e-10	1.87898e-08	4.1023e-10	2.10681e-08
	Gbp5	1.12041	7.33607	50.6579	0.000107801	0.00349527	36.1872	1.7924e-09	7.8852e-08	1.66426e-09	7.54937e-08
	Bcl6	-1.26717	5.58066	50.9011	0.000109733	0.00349527	34.943	3.39498e-09	1.4221e-07	3.48656e-09	1.50542e-07
	Neo1	-2.75908	1.04831	50.2349	0.000109216	0.00349527	42.0858	8.73536e-11	4.82639e-09	6.25443e-09	2.5674e-07
	Gpr146	1.05837	6.72383	50.6667	0.000106018	0.00349527	34.104	5.22448e-09	2.10751e-07	1.15352e-08	4.51267e-07
	Slc39a1	1.15469	5.64499	50.1678	0.000109723	0.00349527	32.6446	1.10648e-08	4.09502e-07	2.60676e-08	9.43778e-07
	Txndc5	0.946058	6.71936	50.7489	0.000105423	0.00349527	31.6192	1.87562e-08	6.50772e-07	1.11778e-07	3.55071e-06
	Mpp6	1.12434	5.00219	50.5465	0.000106897	0.00349527	28.6983	8.4577e-08	2.52174e-06	4.82334e-07	1.31997e-05
	Zfp831	-0.829781	8.16853	50.2345	0.000109218	0.00349527	29.556	5.43252e-08	1.68728e-06	8.8483e-07	2.28216e-05
	Tap2	0.705052	8.87157	50.3347	0.000108466	0.00349527	25.5352	4.34391e-07	1.09376e-05	8.94033e-06	0.000170583
	Gpc1	1.27562	3.90363	50.2039	0.00010945	0.00349527	25.6728	4.04478e-07	1.02065e-05	1.03696e-05	0.000195612
	Rian	-1.8812	0.970628	50.2722	0.000108934	0.00349527	25.7186	3.95e-07	1.00107e-05	1.08018e-05	0.000202455
	Bsg	0.702431	7.24484	50.2337	0.000109224	0.00349527	25.0423	5.60853e-07	1.37941e-05	1.32037e-05	0.000244332
	Galnt7	-0.74149	5.92071	50.6	0.000106505	0.00349527	23.4427	1.28692e-06	2.87963e-05	2.00291e-05	0.00035554
	Slc35f6	1.28128	5.23518	50.2664	0.000110331	0.00350474	32.8732	9.83691e-09	3.71129e-07	2.04689e-08	7.57545e-07
	Pdgfb	3.71576	3.67425	61.6867	0.000111407	0.003528	53.184	3.03718e-13	2.47605e-11	4.48352e-16	6.5336e-14
	Prps1l1	-2.48429	0.147556	49.9142	0.000111669	0.003528	27.1968	1.83765e-07	4.99378e-06	1.75351e-06	4.14084e-05
	Mras	6.90567	0.611223	51.2224	0.000112325	0.00353885	51.387	7.58385e-13	5.85513e-11	5.86141e-14	5.6473e-12
	Agpat5	0.840669	4.93223	49.7923	0.000112619	0.00353885	21.446	3.63942e-06	7.40069e-05	5.62954e-05	0.00086582
	Grin2d	2.00395	3.46769	49.7444	0.000112995	0.00354113	32.7321	1.05773e-08	3.93964e-07	3.18629e-08	1.12223e-06
	9230102O04Rik	2.86183	0.0787322	49.6948	0.000113386	0.00354386	32.8329	1.00431e-08	3.77685e-07	5.52215e-08	1.84992e-06
	Myo1d	1.58404	3.3807	49.6449	0.000113782	0.00354671	27.4649	1.5997e-07	4.41927e-06	2.10135e-06	4.81287e-05
	D17H6S56E-5	2.53174	8.25181	67.2871	0.000114822	0.00354721	62.4647	2.71259e-15	2.95545e-13	3.73403e-22	1.17652e-19
	Anln	2.70702	2.93815	50.597	0.000115015	0.00354721	37.0088	1.17597e-09	5.25265e-08	3.48736e-10	1.82312e-08
	Psmb10	0.919459	7.23638	49.5382	0.000114633	0.00354721	31.2408	2.27926e-08	7.74682e-07	1.32971e-07	4.14486e-06
	Pla2g16	0.814182	6.55339	49.5989	0.000114148	0.00354721	27.3355	1.71041e-07	4.70283e-06	1.67541e-06	3.97799e-05
	Zfp516	1.66105	3.53102	49.285	0.000116685	0.00358922	29.4238	5.81584e-08	1.78895e-06	7.27016e-07	1.90462e-05
	A630023P12Rik	-0.890703	5.54444	49.2179	0.000117237	0.00359671	25.8848	3.62419e-07	9.26553e-06	4.59836e-06	9.58993e-05
	Cep68	-0.896144	5.52101	49.1243	0.000118011	0.00361096	25.828	3.73228e-07	9.50019e-06	4.47561e-06	9.4352e-05
	Col18a1	2.46461	2.26412	49.0069	0.000118993	0.00363082	34.0566	5.35323e-09	2.1446e-07	5.44041e-09	2.26515e-07
	Cd6	0.644891	9.90994	48.97	0.000119302	0.00363082	23.1269	1.51652e-06	3.34842e-05	4.16493e-05	0.000668248
	Tmem63b	0.786992	5.29356	48.9354	0.000119595	0.00363082	21.82	2.99461e-06	6.22302e-05	5.76584e-05	0.000880972
	Ildr1	-1.64957	2.94911	48.8492	0.000120326	0.00363849	26.5139	2.61651e-07	6.90119e-06	2.48945e-06	5.59191e-05
	Armcx2	-0.786348	4.94843	48.8321	0.000120471	0.00363849	19.7243	8.94589e-06	0.000162195	0.000138066	0.00187378
	Gm9199	1.02081	3.74441	48.7309	0.000121339	0.00365522	19.4378	1.03929e-05	0.000186114	0.000377841	0.0043917
	Pmepa1	0.905836	5.6645	48.2509	0.00012556	0.00373412	26.5623	2.55175e-07	6.74566e-06	2.69901e-06	6.01626e-05
	Tyro3	-1.44153	3.59868	48.2601	0.000125477	0.00373412	27.0001	2.03447e-07	5.49023e-06	5.63284e-06	0.000115005
	Cdkn2c	1.21058	4.16252	48.3171	0.000124967	0.00373412	25.1654	5.26165e-07	1.29979e-05	8.13262e-06	0.000157231
	Pla2g4f	-1.15261	3.63853	48.2555	0.000125519	0.00373412	21.5713	3.40915e-06	6.98487e-05	0.000111389	0.00155146
	Actr1b	0.614265	6.69292	48.2771	0.000125324	0.00373412	20.5897	5.69023e-06	0.000109829	0.000131751	0.00179434
	Fkbp5	1.53062	7.80124	53.1559	0.000126826	0.00376217	44.0458	3.20776e-11	1.93762e-09	4.86332e-13	4.13844e-11
	Ctdsp2	-0.787519	7.24802	48.0708	0.000127191	0.00376342	27.2098	1.82527e-07	4.97173e-06	2.36308e-06	5.38063e-05
	Ache	2.79867	-0.0612932	47.8852	0.0001289	0.00380433	31.9534	1.57919e-08	5.63004e-07	1.01587e-07	3.24465e-06
	Meis1	2.93844	0.172048	47.67	0.000130918	0.00384613	37.3739	9.75162e-10	4.42352e-08	2.95353e-08	1.05297e-06
	Itgb8	-0.835348	5.03996	47.6638	0.000130976	0.00384613	21.3312	3.86385e-06	7.76633e-05	4.75778e-05	0.000747523
	Aldh6a1	1.01819	4.84069	47.5338	0.000132215	0.00385339	24.6183	6.98848e-07	1.67293e-05	7.14537e-06	0.000141833
	Smim7	0.714244	5.9272	47.5558	0.000132004	0.00385339	22.1097	2.575e-06	5.45806e-05	3.81044e-05	0.000619555
	Acot9	0.710765	5.69525	47.56	0.000131963	0.00385339	20.9689	4.66788e-06	9.1613e-05	8.76042e-05	0.00126567
	St6gal1	-1.0103	8.11337	47.3742	0.000133756	0.00387618	32.7932	1.02501e-08	3.82998e-07	2.81422e-08	1.00942e-06
	Ell2	1.08787	4.69699	47.3726	0.000133771	0.00387618	25.2702	4.98339e-07	1.24138e-05	4.51291e-06	9.46251e-05
	Ccr9	1.1697	4.2388	47.3497	0.000133994	0.00387618	25.0307	5.64251e-07	1.38485e-05	9.72804e-06	0.000184106
	Tgm2	5.75295	6.75982	91.8721	0.000135005	0.00389402	94.7282	2.18402e-22	6.88143e-20	8.51793e-44	1.10336e-40
	Nphp1	2.26175	1.55249	47.2187	0.000135279	0.00389402	31.0673	2.4924e-08	8.3978e-07	1.51938e-07	4.67409e-06
	Serinc5	0.635732	6.62185	47.1221	0.000136235	0.00391189	20.975	4.65311e-06	9.14771e-05	8.76132e-05	0.00126567
	Ucp2	0.601102	10.006	47.0528	0.000136927	0.00392211	21.124	4.30502e-06	8.5636e-05	0.000114573	0.00159011
	Eya1	7.11075	0.785138	49.3593	0.000138992	0.0039715	49.0938	2.44014e-12	1.80045e-10	5.94604e-15	6.66528e-13
	Myo1c	1.40459	7.08383	50.8576	0.000140212	0.00398222	40.667	1.80514e-10	9.35305e-09	5.22063e-12	3.78026e-10
	Ctnna1	1.03451	6.33332	46.57	0.000141871	0.00398222	31.0872	2.46691e-08	8.336e-07	4.42183e-08	1.51617e-06
	Egr2	-1.09059	5.66859	46.6697	0.000140832	0.00398222	30.1781	3.94126e-08	1.27278e-06	1.05086e-07	3.34725e-06
	Itpk1	0.895003	6.92038	46.6272	0.000141274	0.00398222	29.1078	6.84592e-08	2.07838e-06	1.49634e-07	4.62714e-06
	Eno3	0.819811	5.43069	46.5542	0.000142036	0.00398222	22.8936	1.71224e-06	3.73109e-05	1.96097e-05	0.000351076
	Src	0.908036	4.82057	46.6552	0.000140983	0.00398222	21.9374	2.81689e-06	5.89575e-05	4.1234e-05	0.000663043
	Zfp84	-0.7261	5.41936	46.6368	0.000141173	0.00398222	20.0067	7.71706e-06	0.000142802	0.000107651	0.00150841
	Reep3	0.540894	6.87501	46.5481	0.0001421	0.00398222	17.7702	2.49256e-05	0.00039268	0.000384571	0.00443894
	Pard3b	2.63744	1.64034	46.4763	0.000142856	0.00398598	33.5454	6.96206e-09	2.73278e-07	1.01959e-08	4.04298e-07
	Sdhaf1	0.775609	6.10722	46.4582	0.000143048	0.00398598	24.3201	8.1583e-07	1.9214e-05	5.75448e-06	0.000116468
	1110059E24Rik	0.691663	4.63392	46.4381	0.00014326	0.00398598	15.1835	9.7553e-05	0.00128344	0.00162254	0.0147317
	Cpe	2.10147	2.35587	46.3402	0.000144302	0.0039959	31.6956	1.80332e-08	6.29672e-07	7.29378e-08	2.38851e-06
	Nrp1	-0.658428	8.76963	46.3575	0.000144118	0.0039959	22.9419	1.66975e-06	3.65215e-05	2.81241e-05	0.00047725
	Zfhx2	-0.957929	6.36736	46.2408	0.000145371	0.00400916	29.6768	5.10431e-08	1.60827e-06	1.70171e-07	5.12624e-06
	Ptgir	1.24637	4.63489	46.1999	0.000145813	0.00400916	27.8478	1.3124e-07	3.71358e-06	6.48198e-07	1.71354e-05
	Rnaseh2b	0.972778	4.4701	46.2001	0.000145811	0.00400916	21.6775	3.22551e-06	6.66498e-05	6.49117e-05	0.000977701
	Psmc1	0.659948	6.32055	46.0928	0.00014698	0.00403174	21.1209	4.31192e-06	8.5636e-05	7.1691e-05	0.00107288
	2700060E02Rik	0.597505	6.01283	46.0006	0.000147992	0.00404998	18.1605	2.03042e-05	0.000328302	0.000348879	0.00410416
	Adgrg1	1.6639	3.19791	45.9449	0.00014861	0.00405735	27.5118	1.56136e-07	4.32358e-06	1.44202e-06	3.47336e-05
	Herpud1	0.633968	6.80663	45.9134	0.000148959	0.00405739	21.0281	4.52602e-06	8.94311e-05	8.06654e-05	0.00118228
	Psma6	0.57029	6.86197	45.8126	0.000150086	0.00407856	18.7835	1.46432e-05	0.000247766	0.00028482	0.00347105
	Stat4	-0.668815	7.27061	45.7384	0.000150923	0.00409177	22.7606	1.83488e-06	3.97603e-05	3.18824e-05	0.000531738
	Klf12	1.76095	3.43767	45.6675	0.000151728	0.00410405	28.4762	9.48551e-08	2.78544e-06	4.78788e-07	1.31334e-05
	Abcg1	0.761495	7.82989	45.5402	0.000153186	0.0041339	25.9189	3.56061e-07	9.12298e-06	4.44512e-06	9.40495e-05
	Amph	2.48591	1.61694	45.5074	0.000153565	0.00413456	31.6948	1.804e-08	6.29672e-07	4.4848e-08	1.53305e-06
	Gpr83	1.78289	7.8532	53.941	0.000154899	0.00416086	47.3522	5.93108e-12	4.14039e-10	3.27184e-15	3.93228e-13
	Plekhn1	-0.731154	4.87246	45.1195	0.000158133	0.00423796	17.1354	3.48081e-05	0.00052428	0.000498388	0.00551777
	Gbp11	1.62246	2.65282	45.0728	0.000158695	0.00424328	24.8152	6.30994e-07	1.52598e-05	5.12093e-06	0.000105477
	Snx3	0.577001	7.29108	44.9732	0.0001599	0.00426572	19.4398	1.0382e-05	0.000186114	0.000228584	0.00287703
	Ermap	2.78491	1.84836	44.8824	0.00016101	0.00427575	34.5129	4.2344e-09	1.73819e-07	3.04296e-09	1.32865e-07
	Slc6a9	2.75436	0.455473	44.8935	0.000160874	0.00427575	33.9615	5.62136e-09	2.24431e-07	6.24577e-08	2.07285e-06
	Ltbp4	1.89185	2.66679	44.6214	0.000164252	0.00435194	27.6156	1.47977e-07	4.10743e-06	5.57922e-07	1.49868e-05
	Chsy1	1.11272	5.73545	44.4703	0.000166168	0.00438903	29.5712	5.38993e-08	1.6801e-06	9.08536e-08	2.92589e-06
	BC005561	-0.810876	4.09199	44.4517	0.000166405	0.00438903	15.3779	8.80108e-05	0.0011807	0.00126059	0.011948
	Dock3	2.66669	-0.0535005	44.3476	0.000167743	0.0044139	28.2889	1.04493e-07	3.02543e-06	7.58821e-07	1.97023e-05
	Btbd11	-0.937509	5.44773	44.2944	0.000168431	0.0044139	25.1651	5.26248e-07	1.29979e-05	3.15078e-06	6.93053e-05
	Ece1	0.677445	6.73956	44.2904	0.000168484	0.0044139	21.9524	2.79495e-06	5.8709e-05	4.30259e-05	0.000681516
	Perp	3.1828	2.23564	44.9964	0.000171405	0.00447605	37.8528	7.62875e-10	3.5292e-08	4.18233e-11	2.57977e-09
	Capg	0.984053	8.15262	43.9569	0.000172885	0.00447605	30.6108	3.15326e-08	1.04138e-06	7.41296e-08	2.42073e-06
	Lpp	0.990349	6.70907	43.9887	0.000172459	0.00447605	29.7088	5.0207e-08	1.59052e-06	1.01093e-07	3.23776e-06
	Nab1	0.917281	7.13348	44.0392	0.000171786	0.00447605	28.8301	7.90126e-08	2.38018e-06	1.76368e-07	5.28386e-06
	Gpr34	-1.46095	3.92954	43.9364	0.00017316	0.00447605	26.6044	2.49677e-07	6.61531e-06	1.79214e-06	4.21225e-05
	Psmd1	0.534244	6.9213	43.9937	0.000172393	0.00447605	17.1919	3.37882e-05	0.000511562	0.000393467	0.00452817
	Aldh16a1	0.737692	5.4229	43.7678	0.000175446	0.0045251	19.9051	8.13822e-06	0.000148941	9.45176e-05	0.001357
	Dock9	0.551691	6.3142	43.6882	0.000176538	0.00454322	16.871	4.00088e-05	0.000594169	0.000642544	0.00677899
	Tpm4	0.855807	8.2364	43.6289	0.000177356	0.00455423	27.7146	1.40596e-07	3.93062e-06	9.74871e-07	2.48145e-05
	Gabrr2	-1.23982	3.33932	43.4786	0.000179453	0.00459795	20.7697	5.17958e-06	0.000100976	9.74754e-05	0.00139384
	Prkar1b	1.66548	2.07572	43.3388	0.000181431	0.00463843	24.6657	6.8188e-07	1.63567e-05	6.96893e-06	0.000138878
	Mvp	0.927577	6.42199	43.2288	0.000183007	0.00466848	27.6253	1.47241e-07	4.09733e-06	4.31712e-07	1.19831e-05
	Fmn1	2.19885	1.90854	43.1375	0.000184328	0.00467152	28.6265	8.77723e-08	2.60369e-06	2.17001e-07	6.30871e-06
	Tmem243	-0.933839	4.81922	43.1608	0.00018399	0.00467152	21.6499	3.2722e-06	6.73981e-05	3.28646e-05	0.000545001
	Pttg1ip	0.522492	6.63268	43.1917	0.000183543	0.00467152	16.158	5.82705e-05	0.000816487	0.000915915	0.0092448
	Zfp608	1.10493	4.79845	43.0719	0.000185286	0.00468161	24.8237	6.28187e-07	1.52254e-05	2.87579e-06	6.37376e-05
	Adck5	0.852332	5.87886	43.0552	0.00018553	0.00468161	24.4287	7.71112e-07	1.82716e-05	4.0599e-06	8.70042e-05
	Ston2	2.36619	3.08732	43.8665	0.000186743	0.00468467	31.8085	1.7015e-08	6.01094e-07	7.29006e-09	2.97159e-07
	Lats2	-1.1133	6.85327	43.7399	0.000188866	0.00468467	32.1646	1.41647e-08	5.09668e-07	7.64375e-09	3.10491e-07
	C2cd4b	-2.91512	1.37501	42.848	0.000188599	0.00468467	32.1074	1.45882e-08	5.21685e-07	1.01076e-08	4.02165e-07
	Ptgfrn	0.989107	5.57985	42.8336	0.000188814	0.00468467	26.384	2.79853e-07	7.31508e-06	1.01821e-06	2.57491e-05
	Lrrc23	-1.9052	1.27869	42.8834	0.000188069	0.00468467	25.2183	5.11931e-07	1.27252e-05	4.13937e-06	8.82575e-05
	Zfp646	-0.660252	7.43167	42.8851	0.000188043	0.00468467	21.9767	2.75984e-06	5.80763e-05	4.23299e-05	0.000675078
	Eif5a	0.610181	8.42879	43.0148	0.000186123	0.00468467	20.5342	5.85754e-06	0.00011213	0.000145197	0.00194788
	Ubl4a	0.854482	4.61496	42.8915	0.000187948	0.00468467	18.8494	1.41455e-05	0.000241802	0.00020117	0.00258571
	Fam78a	-0.796576	7.32991	42.5882	0.000192535	0.00475545	25.6958	3.99694e-07	1.01077e-05	2.4213e-06	5.47298e-05
	Rnf24	1.05996	3.37349	42.6041	0.000192292	0.00475545	17.3827	3.05595e-05	0.00046815	0.000506523	0.0055919
	Itgav	0.936797	7.32256	42.4313	0.000194963	0.00480045	28.6786	8.54445e-08	2.5411e-06	1.63774e-07	4.98507e-06
	Rhbdl3	-1.83676	1.92829	42.4174	0.000195181	0.00480045	25.8646	3.66223e-07	9.3423e-06	3.00811e-06	6.65199e-05
	Ndufb8	0.578198	5.63414	42.2712	0.00019748	0.00484678	15.5874	7.87764e-05	0.00106911	0.00118057	0.0113675
	Dennd2d	-0.738718	7.39256	42.2136	0.000198396	0.00485004	24.0758	9.26182e-07	2.1381e-05	8.65335e-06	0.00016565
	Fbxo44	1.49161	1.95543	42.2105	0.000198445	0.00485004	22.0857	2.6074e-06	5.5167e-05	4.26443e-05	0.000678237
	Adgrg5	5.32967	0.963193	44.2159	0.000199848	0.00487411	44.9107	2.06232e-11	1.2996e-09	3.02568e-13	2.61285e-11
	Stra6	3.46977	5.27321	63.6099	0.000201381	0.00490126	59.1909	1.43092e-14	1.35624e-12	4.88564e-23	1.83732e-20
	Steap3	3.39697	0.665168	41.9372	0.000202864	0.00492211	34.185	5.01134e-09	2.02855e-07	4.42507e-09	1.88965e-07
	Ssfa2	0.643326	5.68116	41.9238	0.000203082	0.00492211	17.7664	2.4976e-05	0.000392942	0.000382729	0.00442206
	2900026A02Rik	1.20272	5.4956	42.7189	0.00020413	0.00493724	29.4995	5.59315e-08	1.725e-06	4.49738e-08	1.53305e-06
	Sntb1	-0.672344	5.5014	41.7767	0.000205516	0.00495021	17.7836	2.47511e-05	0.000390986	0.000304634	0.00366504
	Zfp287	-0.639652	5.39396	41.7943	0.000205223	0.00495021	16.5175	4.82026e-05	0.000692904	0.000546683	0.00593964
	Sirt7	-0.62746	7.08431	41.6632	0.000207417	0.00498569	20.2757	6.70457e-06	0.000125662	7.24081e-05	0.00107923
	Fhdc1	-1.15275	3.09571	41.5191	0.000209865	0.00503416	17.7121	2.56987e-05	0.000402142	0.000330389	0.00392627
	Stap1	0.768744	5.71851	41.3585	0.000212634	0.00509012	21.3506	3.82507e-06	7.70167e-05	4.16724e-05	0.000668248
	Glt28d2	-1.79181	1.13395	41.1971	0.000215463	0.00514727	23.7679	1.08677e-06	2.46012e-05	2.15083e-05	0.000377865
	Stx12	0.961979	5.42955	41.1313	0.000216631	0.00516458	24.447	7.63812e-07	1.817e-05	2.48728e-06	5.59191e-05
	Pcyox1l	-1.41054	2.81374	41.0818	0.000217513	0.00517503	21.4436	3.64385e-06	7.40069e-05	3.7645e-05	0.000614658
	Slc35b1	0.619464	5.20315	40.9956	0.000219062	0.00520127	15.062	0.000104035	0.00135513	0.00150765	0.0138504
	Rbm15	-0.740178	5.65034	40.8893	0.000220991	0.00522861	20.1776	7.05757e-06	0.000131433	7.81973e-05	0.00115182
	Rfx1	-0.594022	6.92823	40.8828	0.00022111	0.00522861	18.7654	1.47826e-05	0.000249761	0.000123766	0.00169994
	Pigz	3.28787	1.42935	40.962	0.000221686	0.0052316	33.3333	7.76435e-09	2.98735e-07	1.04015e-09	4.96968e-08
	C5ar2	5.43236	1.01496	43.3646	0.000223722	0.00524688	44.1428	3.05272e-11	1.86328e-09	3.90836e-14	3.9279e-12
	Cpq	1.84414	3.36258	40.7887	0.000222836	0.00524688	27.4544	1.60841e-07	4.43281e-06	3.74117e-07	1.04843e-05
	Cpne7	-1.81669	2.62484	40.6442	0.000225521	0.00524688	26.4022	2.77221e-07	7.26257e-06	1.39048e-06	3.37713e-05
	Dok1	0.877553	5.79782	40.6243	0.000225893	0.00524688	23.8903	1.01987e-06	2.32674e-05	4.90753e-06	0.00010126
	Smcr8	-0.626535	7.28016	40.7603	0.00022336	0.00524688	20.1842	7.03306e-06	0.000131186	9.50616e-05	0.00136146
	Ergic3	0.602763	6.55644	40.6249	0.000225882	0.00524688	18.43	1.76265e-05	0.000291476	0.000194756	0.00251714
	Sh3glb1	0.53889	7.61481	40.5982	0.000226384	0.00524688	17.4403	2.96472e-05	0.000455372	0.000487179	0.00542458
	Zfp110	-0.563185	6.29033	40.6041	0.000226273	0.00524688	16.6717	4.44389e-05	0.000643564	0.000542948	0.0059156
	Pdp2	-0.885275	4.0641	40.6288	0.000225809	0.00524688	16.2324	5.60278e-05	0.00078981	0.000660634	0.00693845
	Txndc17	0.801104	5.51483	40.4958	0.000228319	0.00528125	21.1776	4.18629e-06	8.34253e-05	3.65929e-05	0.000599999
	Sp140	0.73453	5.22882	40.4501	0.000229191	0.0052909	18.3631	1.82564e-05	0.000300188	0.000255891	0.00317697
	9430078K24Rik	-2.81656	-0.205801	40.4098	0.000229962	0.00529823	26.9147	2.12638e-07	5.72502e-06	9.9257e-07	2.521e-05
	Ldhd	1.98971	3.38358	40.6228	0.000236014	0.00542692	28.2827	1.04827e-07	3.02543e-06	1.22205e-07	3.85044e-06
	Tmem8	-0.820267	5.45948	40.0749	0.000236499	0.00542738	21.3699	3.78674e-06	7.63769e-05	2.70696e-05	0.000462047
	Unc13a	1.62877	2.62882	40.028	0.000237435	0.00543815	23.2667	1.41018e-06	3.13739e-05	7.46854e-06	0.000146579
	Atg9a	0.66175	5.68463	39.99	0.000238195	0.00544485	17.9333	2.28779e-05	0.000364358	0.000298911	0.00361109
	Gm4951	3.5858	4.44373	56.3531	0.000241219	0.00550319	52.5299	4.23738e-13	3.3605e-11	1.42813e-18	2.72938e-16
	Ier3	3.02528	1.56089	39.6805	0.000244501	0.00556718	31.298	2.2131e-08	7.58832e-07	4.67519e-09	1.98917e-07
	Sel1l	0.488796	7.36414	39.5971	0.000246235	0.00559573	15.2826	9.25668e-05	0.00122909	0.00141425	0.0130908
	Trim44	0.768841	7.88557	39.442	0.000249505	0.005659	23.9826	9.72102e-07	2.23526e-05	5.50521e-06	0.000112794
	Carkd	0.790542	5.09494	39.3841	0.000250738	0.00567592	18.8771	1.39413e-05	0.000239012	0.000120045	0.00165619
	Cacna1d	-1.91282	2.70077	39.3185	0.000252145	0.0056764	26.6374	2.45446e-07	6.54785e-06	5.5154e-07	1.48495e-05
	Rasal2	2.55518	0.0263954	39.2723	0.000253142	0.0056764	29.6857	5.08085e-08	1.60522e-06	6.10585e-07	1.63261e-05
	Ehd3	-0.921808	6.24745	39.3107	0.000252313	0.0056764	25.7225	3.942e-07	1.00107e-05	7.71687e-07	1.99918e-05
	Fsd1l	1.21676	4.78547	39.3198	0.000252118	0.0056764	25.1721	5.24354e-07	1.29979e-05	9.42562e-07	2.41503e-05
	Evl	-0.685989	8.05617	39.27	0.000253193	0.0056764	21.8331	2.97419e-06	6.19162e-05	3.34346e-05	0.000552879
	Tmem110	0.747509	5.00502	39.0718	0.000257528	0.00576249	17.2351	3.30276e-05	0.000502003	0.00031809	0.00379948
	Trim30d	-0.611352	5.50144	39.025	0.000258564	0.00577459	15.5854	7.88607e-05	0.00106911	0.000888475	0.00900518
	Itpka	2.18416	0.137067	38.9009	0.000261341	0.00582041	24.4434	7.65266e-07	1.817e-05	6.25519e-06	0.000125729
	Mocs1	0.61371	5.26881	38.8887	0.000261614	0.00582041	14.8642	0.000115536	0.00147044	0.00141798	0.0131093
	Plcb2	-0.498378	7.68594	38.7715	0.000264274	0.0058684	15.6489	7.62563e-05	0.00103855	0.00113988	0.0110831
	Tmem67	1.54477	2.53602	38.7262	0.000265312	0.00586908	21.5942	3.36873e-06	6.9142e-05	1.98133e-05	0.000352646
	Ivd	-0.719977	5.28587	38.7349	0.000265112	0.00586908	17.727	2.5498e-05	0.000399538	0.000255219	0.00317201
	Iigp1	1.75297	7.87053	46.5069	0.000267029	0.00589588	41.5028	1.17701e-10	6.35261e-09	5.20309e-14	5.0548e-12
	Brsk1	2.07775	0.225482	38.5627	0.000269097	0.00593031	23.331	1.36387e-06	3.04598e-05	1.63254e-05	0.000295531
	Rgs9	-1.21924	5.2258	39.3091	0.000269709	0.00593258	27.7535	1.37798e-07	3.87434e-06	1.8348e-07	5.45665e-06
	E2f2	0.65572	6.70866	38.4395	0.000271994	0.00597158	19.7554	8.80123e-06	0.000159821	8.52886e-05	0.00123668
	Cdc42ep4	1.0825	3.64301	38.3886	0.000273202	0.00598683	18.0592	2.14141e-05	0.000343865	0.000317515	0.00379651
	Gnaq	0.724341	6.18195	38.3547	0.000274011	0.00599327	20.7432	5.25165e-06	0.00010204	2.15219e-05	0.000377865
	Cd47	0.640265	7.78791	38.3283	0.000274641	0.00599582	20.2089	6.94282e-06	0.00012971	7.64302e-05	0.00113218
	Miat	4.90921	4.07928	57.7473	0.000275546	0.00600433	54.5945	1.4815e-13	1.26068e-11	1.16891e-21	3.40679e-19
	Cdc25b	-0.609427	6.80073	38.2545	0.000276417	0.00601206	18.3814	1.80814e-05	0.000298573	0.000176743	0.00230478
	Sipa1l2	0.646217	5.59608	38.1776	0.000278284	0.00604141	16.8718	3.99916e-05	0.000594169	0.000424128	0.0048098
	Rrbp1	1.00414	7.57652	38.4696	0.000282783	0.00611085	28.0774	1.16562e-07	3.33877e-06	7.93362e-08	2.56917e-06
	Med15	0.546589	7.72271	37.9983	0.000282695	0.00611085	17.2212	3.32704e-05	0.000505034	0.000475057	0.00530989
	Arl1	0.74242	4.37866	37.9838	0.000283055	0.00611085	14.4002	0.00014779	0.00181362	0.00240236	0.0202214
	Plekhg2	-0.531542	8.21558	37.9586	0.000283683	0.00611308	16.7511	4.26177e-05	0.000621046	0.000737617	0.00764368
	A930024E05Rik	-0.916325	3.71767	37.904	0.000285048	0.00613117	15.141	9.97725e-05	0.00130888	0.00154888	0.0141845
	Rgs12	1.30349	3.87084	37.833	0.00028684	0.00613574	22.0607	2.64164e-06	5.57903e-05	1.73282e-05	0.000312229
	Tert	-1.09275	3.84718	37.8708	0.000285886	0.00613574	19.1005	1.24012e-05	0.000216104	0.000167014	0.00220006
	Bcl7a	-0.786087	4.6107	37.8416	0.000286622	0.00613574	16.1621	5.81451e-05	0.000815757	0.000606041	0.00648186
	Iqsec1	-0.669382	6.59113	37.8096	0.000287432	0.00613715	19.8521	8.36692e-06	0.000152647	6.0787e-05	0.000919137
	Bckdha	0.705582	5.43404	37.7418	0.000289159	0.00616273	17.7724	2.48967e-05	0.00039268	0.00020222	0.00259605
	Akna	-0.598076	9.75298	37.7207	0.000289698	0.00616296	18.8009	1.451e-05	0.000246586	0.000169713	0.00222806
	H2-DMa	2.14263	5.98326	49.1528	0.000291161	0.00616422	44.5298	2.50513e-11	1.54523e-09	5.04224e-16	7.25709e-14
	Stx3	1.52197	2.44395	37.6363	0.000291872	0.00616422	21.1899	4.15945e-06	8.30323e-05	2.23999e-05	0.0003921
	Kctd17	0.805534	5.15918	37.6389	0.000291803	0.00616422	19.0422	1.2786e-05	0.000221484	0.000105644	0.00148565
	Slmo2	0.659126	5.80086	37.6914	0.000290452	0.00616422	17.7938	2.46185e-05	0.000389421	0.000246917	0.00308527
	Khdc1a	1.38878	2.91429	37.5878	0.000293128	0.00617728	19.96	7.908e-06	0.000145642	5.56114e-05	0.000856431
	Casp1	0.710148	5.85834	37.5716	0.000293551	0.00617728	19.2542	1.14415e-05	0.000201793	8.77779e-05	0.00126648
	Scn1b	2.69565	1.67737	37.347	0.000299474	0.00629058	28.6134	8.83693e-08	2.61474e-06	3.43562e-08	1.1956e-06
	Rnh1	0.710505	6.4906	37.2952	0.000300864	0.00630839	20.575	5.73393e-06	0.000110489	3.23408e-05	0.000538612
	Kcnab3	1.65893	1.84862	37.0054	0.000308776	0.00646268	22.3027	2.32874e-06	4.98136e-05	2.09095e-05	0.000368221
	Scd2	1.0233	7.77274	37.4665	0.000315605	0.00658197	27.8827	1.28898e-07	3.65619e-06	7.82839e-08	2.54215e-06
	Dnpep	0.672926	5.49731	36.7666	0.000315493	0.00658197	16.8911	3.95859e-05	0.00058939	0.000357614	0.00419422
	Mul1	0.625341	4.98856	36.7409	0.000316228	0.00658318	13.6581	0.000219295	0.00256938	0.00198437	0.0172254
	Plxnd1	1.12229	6.64281	37.9942	0.000320776	0.00666597	28.7268	8.33443e-08	2.49776e-06	2.58313e-08	9.38135e-07
	Rhobtb2	-0.526265	6.10802	36.5439	0.000321922	0.00667788	14.449	0.00014401	0.00177095	0.0011	0.0107935
	Igtp	1.00796	8.57466	36.646	0.000323133	0.00668759	27.1521	1.88063e-07	5.0987e-06	1.30423e-07	4.07633e-06
	Bcl3	0.886727	6.73287	36.4306	0.000325259	0.00668759	24.4171	7.75761e-07	1.83445e-05	1.60188e-06	3.83464e-05
	Mapkapk3	0.794962	7.40801	36.4373	0.00032506	0.00668759	23.318	1.37311e-06	3.06075e-05	4.81138e-06	9.94847e-05
	Crlf3	-0.76883	7.73664	36.4499	0.000324687	0.00668759	22.877	1.72709e-06	3.75643e-05	7.46628e-06	0.000146579
	Gna14	-1.76303	1.28945	36.4346	0.00032514	0.00668759	22.9423	1.66934e-06	3.65215e-05	2.05017e-05	0.000361587
	Cmtm7	0.898208	6.03757	36.3992	0.00032619	0.00669494	23.4445	1.28567e-06	2.87963e-05	2.03129e-06	4.68927e-05
	Gsn	1.05737	5.43893	36.43	0.00032952	0.00674267	24.1568	8.88013e-07	2.06636e-05	9.34436e-07	2.39948e-05
	Galnt12	-0.667687	5.26704	36.2828	0.000329673	0.00674267	15.8445	6.87674e-05	0.000950996	0.000727244	0.00754961
	Klhl17	-0.530724	5.88531	36.2111	0.000331843	0.00677518	13.8884	0.000193994	0.00230538	0.00159245	0.0145037
	Palm3	0.874185	5.92115	36.1544	0.000333571	0.00679856	22.6628	1.93071e-06	4.16819e-05	4.34923e-06	9.23558e-05
	Hes1	4.58587	1.9304	40.7572	0.0003346	0.00680761	38.4748	5.54656e-10	2.65007e-08	2.81616e-15	3.56856e-13
	Hdac6	0.522259	5.50935	36.0616	0.000336422	0.00683277	12.5611	0.000393861	0.00417042	0.00379483	0.0288942
	Arhgap5	-1.26234	5.05844	36.8527	0.000338631	0.00686566	26.1268	3.19715e-07	8.26439e-06	2.10162e-07	6.14053e-06
	Clic4	1.71668	6.06031	43.0968	0.000341994	0.00690982	37.4093	9.57651e-10	4.36105e-08	1.2231e-12	9.5697e-11
	Emilin1	1.1639	3.25943	35.8998	0.000341472	0.00690982	17.2836	3.21955e-05	0.000489994	0.000315074	0.00377506
	P2rx7	-0.835899	8.02061	35.8452	0.000343196	0.00692212	24.0503	9.38529e-07	2.16233e-05	2.62999e-06	5.88491e-05
	Cysltr2	0.941596	4.37555	35.8058	0.000344448	0.0069234	18.2564	1.93079e-05	0.000314813	0.000268203	0.0033017
	Cisd2	0.536355	6.36471	35.8186	0.000344039	0.0069234	15.0841	0.000102825	0.00134087	0.000958808	0.00961116
	Tnfrsf18	0.813712	7.99025	35.7657	0.000345727	0.00693716	23.5664	1.20676e-06	2.72643e-05	3.89429e-06	8.40735e-05
	Samd3	1.90619	1.93277	35.7124	0.000347436	0.00695946	24.1945	8.70828e-07	2.03042e-05	2.65701e-06	5.934e-05
	Ap5z1	-0.555025	5.40474	35.6879	0.000348224	0.00696328	13.068	0.000300385	0.00337369	0.00239525	0.0201761
	Muc13	4.69264	0.355665	36.3289	0.000349211	0.00697107	41.4339	1.21924e-10	6.49036e-09	1.27612e-11	8.54998e-10
	Nrbp2	-0.967455	3.69083	35.6262	0.000350223	0.00697932	15.784	7.10019e-05	0.000978993	0.00104585	0.0103815
	Slc35f5	2.67766	2.34399	36.2105	0.000352963	0.00699976	28.1771	1.10706e-07	3.17883e-06	1.82816e-08	6.80916e-07
	Gprc5b	-1.89714	2.29524	35.5687	0.000352097	0.00699976	24.7915	6.38789e-07	1.53864e-05	1.43067e-06	3.45317e-05
	Oxa1l	0.522604	6.50016	35.5397	0.00035305	0.00699976	14.7868	0.000120377	0.00152373	0.00111684	0.010923
	Zfp300	-1.71852	1.33681	35.4745	0.000355199	0.0070304	21.9404	2.81247e-06	5.89575e-05	2.64234e-05	0.000453673
	Ly75	0.562721	6.79394	35.4543	0.000355865	0.00703165	16.4198	5.0752e-05	0.000726119	0.000476677	0.0053178
	Entpd6	-0.53705	5.39483	35.3636	0.000358889	0.00707941	12.459	0.000415979	0.00434931	0.00318858	0.0252017
	Zfp260	-0.644343	6.68987	35.2987	0.000361074	0.00709847	18.5133	1.68723e-05	0.000280996	0.000123799	0.00169994
	Trip6	-1.00144	3.08782	35.3136	0.000360569	0.00709847	14.1528	0.000168547	0.00203408	0.00157668	0.0143826
	Cd83	-0.766566	6.88936	35.2683	0.000362101	0.00709899	21.8346	2.97186e-06	6.19162e-05	7.76867e-06	0.000151704
	Mex3b	-0.922107	4.44177	35.244	0.000362927	0.00709899	17.9983	2.211e-05	0.000354551	0.000223644	0.00282169
	Vopp1	0.596358	5.97837	35.2563	0.000362507	0.00709899	16.0218	6.2617e-05	0.000874238	0.000454642	0.00512098
	Ces2c	-3.34977	2.27454	37.0151	0.000368295	0.00718027	35.8184	2.16591e-09	9.42171e-08	1.6289e-11	1.08513e-09
	Mad1l1	0.661176	4.99543	35.074	0.000368762	0.00718027	14.3088	0.000155142	0.00189188	0.00124698	0.0118478
	Ddx1	0.463759	6.60915	35.0692	0.00036893	0.00718027	12.8832	0.000331548	0.00363287	0.00310848	0.024736
	Dcakd	0.829287	4.81907	35.0406	0.000369921	0.00718756	17.3256	3.14909e-05	0.000479897	0.000215282	0.00273692
	Tpp1	0.54804	6.87249	35.0112	0.000370947	0.00719551	15.936	6.552e-05	0.000909325	0.000612327	0.00653031
	Tmem151b	2.11867	0.67602	34.9858	0.000371836	0.00720077	24.5304	7.3146e-07	1.74384e-05	8.35542e-06	0.000160738
	Sh2d3c	-0.536802	7.04997	34.9304	0.000373782	0.0072145	15.772	7.1453e-05	0.00098231	0.000567865	0.00612979
	Rac1	0.515474	8.41854	34.9304	0.000373782	0.0072145	15.6142	7.76701e-05	0.00105657	0.00115111	0.011183
	Cnga1	-2.9666	0.913268	34.821	0.000377668	0.00722563	35.1582	3.03985e-09	1.28867e-07	5.06453e-09	2.13921e-07
	Vangl1	3.20369	-0.141712	34.874	0.000375779	0.00722563	29.0522	7.04557e-08	2.13343e-06	1.6778e-07	5.08047e-06
	Tktl1	-1.54549	1.18997	34.8374	0.000377082	0.00722563	19.0031	1.30509e-05	0.000225404	0.000134765	0.00183324
	Mob3b	-1.2211	2.83738	34.8852	0.000375381	0.00722563	16.9489	3.83996e-05	0.000573192	0.000299721	0.00361713
	Fam19a3	1.03575	3.08807	34.8542	0.000376482	0.00722563	14.7193	0.000124761	0.0015741	0.00111261	0.0108907
	Polr2m	-0.455594	6.9981	34.8095	0.000378078	0.00722563	13.0089	0.000310013	0.0034552	0.00252306	0.0209799
	Dio3	-2.5884	0.216573	34.6652	0.000383284	0.00731314	26.1381	3.17856e-07	8.2346e-06	1.1808e-06	2.94139e-05
	Gprasp2	-1.01527	3.3903	34.6455	0.000384004	0.00731489	15.27	9.31833e-05	0.00123587	0.0010462	0.0103815
	Epb4.1l1	1.49306	2.64426	34.5694	0.000386789	0.00732012	20.4606	6.08701e-06	0.000115386	3.08766e-05	0.000517928
	Pafah1b2	0.574928	7.00968	34.5776	0.000386489	0.00732012	16.816	4.11838e-05	0.000603926	0.000280475	0.00342744
	Inpp5b	-0.569358	7.14096	34.5827	0.000386302	0.00732012	16.8002	4.1528e-05	0.000608208	0.000339475	0.00400973
	Magee1	-0.936646	3.53607	34.5891	0.000386068	0.00732012	14.2702	0.000158355	0.00192302	0.00194366	0.0169605
	Afp	-1.71179	1.33293	34.5184	0.000388673	0.00732103	21.9916	2.73852e-06	5.77319e-05	2.6297e-05	0.000452169
	Rom1	1.1761	3.85703	34.5353	0.00038805	0.00732103	19.4423	1.03683e-05	0.000186114	8.10888e-05	0.00118463
	Xylt1	-0.829782	3.92749	34.5171	0.000388722	0.00732103	13.8026	0.000203055	0.00239113	0.00235978	0.0199495
	Nfatc2ip	-0.595337	4.99363	34.4892	0.000389757	0.00732868	12.4907	0.000408989	0.00429162	0.00317843	0.0251556
	Kif1b	-0.580141	7.34021	34.4233	0.000392217	0.00736308	17.2172	3.33408e-05	0.000505445	0.000284937	0.00347105
	Sgsh	-0.770016	5.19808	34.3776	0.000393933	0.00737217	17.4672	2.92314e-05	0.000449578	0.000197756	0.00255027
	Pcnx	0.590766	7.22898	34.3767	0.000393967	0.00737217	17.4115	3.00992e-05	0.000461706	0.000254802	0.00317021
	Spock2	0.686181	6.53206	34.3157	0.000396272	0.00740343	19.1672	1.19753e-05	0.000209937	5.73662e-05	0.000878811
	Pbx1	4.61806	0.944003	36.086	0.000399498	0.00745176	33.4474	7.32164e-09	2.84519e-07	1.67584e-10	9.43815e-09
	Kat2b	0.689482	7.39624	34.0986	0.000404618	0.0075352	20.0172	7.6747e-06	0.000142244	3.93922e-05	0.000636059
	Gm16793	2.21633	0.924235	33.9847	0.000409085	0.00758206	24.9379	5.92064e-07	1.44702e-05	1.6658e-06	3.96323e-05
	Timp2	0.741413	6.93039	34.0059	0.000408252	0.00758206	20.7816	5.14753e-06	0.000100519	1.06793e-05	0.000200482
	Smim10l2a	-1.4336	2.38234	33.9922	0.00040879	0.00758206	18.4318	1.76097e-05	0.000291476	7.31076e-05	0.0010871
	5830416P10Rik	-2.42023	4.23432	40.5824	0.000416739	0.00768697	35.1151	3.10786e-09	1.31273e-07	1.76999e-11	1.15924e-09
	Dio3os	-2.81115	0.285622	33.8218	0.000415581	0.00768697	30.2526	3.79278e-08	1.23165e-06	2.08957e-07	6.12065e-06
	Tshz2	-1.51034	2.9494	33.7772	0.000417383	0.00768697	20.3041	6.606e-06	0.000124014	2.36404e-05	0.000411343
	Psme1	0.555796	8.14039	33.8021	0.000416378	0.00768697	16.6021	4.61003e-05	0.000665145	0.000511041	0.00562579
	Mrfap1	0.617133	6.27027	33.6755	0.000421528	0.00775105	16.8295	4.08922e-05	0.000601161	0.000262787	0.00324531
	Hivep2	-0.641295	8.64225	33.5971	0.000424758	0.00778589	18.8384	1.42271e-05	0.00024284	9.82815e-05	0.00139965
	Gna12	0.770924	5.12375	33.6026	0.000424531	0.00778589	16.976	3.7856e-05	0.000565801	0.000221624	0.00279924
	Vmp1	0.801518	6.594	33.5272	0.000427666	0.00782689	21.4344	3.66136e-06	7.42332e-05	8.11973e-06	0.000157231
	Eya2	-1.29977	3.21759	33.3869	0.000433574	0.00792257	18.3646	1.8242e-05	0.000300188	0.000108328	0.00151425
	Sbf2	0.830288	4.73231	33.318	0.00043651	0.00796375	16.6341	4.53294e-05	0.000654834	0.000288696	0.00350585
	Fnip2	1.87421	3.41965	33.8921	0.000438313	0.00796629	24.3218	8.15105e-07	1.9214e-05	7.76241e-07	2.00652e-05
	Sytl3	1.79976	1.772	33.2988	0.000437335	0.00796629	21.6748	3.23015e-06	6.66498e-05	1.36107e-05	0.000251065
	Slc9b2	-1.07082	2.79555	33.2671	0.0004387	0.00796629	14.3833	0.000149122	0.0018242	0.00113933	0.0110831
	Hsf2bp	1.71609	1.5549	33.2297	0.000440315	0.0079832	21.5974	3.36308e-06	6.9142e-05	2.7148e-05	0.000462707
	Zmynd8	-0.675478	7.53652	33.1578	0.000443443	0.00802466	19.4473	1.03413e-05	0.000186048	4.83666e-05	0.000757873
	Kif13a	-0.768778	5.67088	33.1455	0.000443979	0.00802466	18.7953	1.45523e-05	0.000246943	7.02537e-05	0.00105272
	Tfpi	0.899045	4.21108	33.1262	0.000444824	0.0080275	15.96	6.46962e-05	0.000898961	0.00055285	0.0059899
	Il4	1.38554	1.81151	33.0653	0.000447506	0.00806341	17.9545	2.26251e-05	0.000361478	0.000224422	0.00282844
	Nlgn2	0.889588	4.76695	33.0182	0.000449594	0.00808853	17.7554	2.51198e-05	0.000394671	0.00011957	0.00165159
	Svil	-0.596005	6.75924	33.0017	0.000450331	0.0080893	16.7359	4.29592e-05	0.000625242	0.00028472	0.00347105
	Racgap1	0.91886	5.22839	32.928	0.000453625	0.00813594	19.8627	8.32065e-06	0.000152041	2.65613e-05	0.000455196
	H1f0	1.46429	7.16517	38.3001	0.000455975	0.008153	33.305	7.87812e-09	3.01872e-07	4.43902e-11	2.72369e-09
	Serhl	0.700862	4.14255	32.8894	0.000455365	0.008153	11.8417	0.000579191	0.00577606	0.00509115	0.0363681
	D630045J12Rik	1.85753	0.100239	32.8341	0.000457872	0.00816688	18.6361	1.58199e-05	0.000265748	7.74098e-05	0.00114434
	Wars2	-0.811627	3.82025	32.828	0.000458152	0.00816688	12.7887	0.00034872	0.00378527	0.00354088	0.0273375
	Pcgf3	0.663711	5.44144	32.8055	0.000459178	0.00817266	15.5802	7.90782e-05	0.00107072	0.000507741	0.00560005
	Car1	5.4786	1.79898	38.5891	0.000460807	0.00818917	38.4037	5.7522e-10	2.73711e-08	2.03905e-15	2.70127e-13
	Tpd52l2	0.711749	5.74801	32.7378	0.000462278	0.0082028	17.6505	2.6544e-05	0.000413151	0.00014224	0.00191482
	Itga7	-1.7009	2.52755	32.6954	0.000464235	0.00822501	21.8907	2.88631e-06	6.03022e-05	8.22527e-06	0.000158496
	Endod1	0.616449	7.16728	32.6023	0.000468568	0.00826874	17.5883	2.74278e-05	0.000424075	0.000164583	0.00217048
	Coro2a	0.490269	8.71431	32.5967	0.000468832	0.00826874	14.312	0.000154874	0.0018906	0.00169499	0.0152588
	Mdc1	-0.447006	7.33948	32.6061	0.000468391	0.00826874	12.6738	0.000370824	0.00397341	0.0035063	0.0271244
	Boc	-2.53164	0.687786	32.5277	0.000472077	0.00831341	25.9761	3.45677e-07	8.89604e-06	1.22121e-06	3.02912e-05
	Mtch1	0.825075	6.38079	32.501	0.000473341	0.00831634	21.2087	4.11885e-06	8.23628e-05	8.08818e-06	0.000156892
	Plekhd1	1.85368	0.558374	32.4941	0.00047367	0.00831634	20.7156	5.32807e-06	0.000103181	5.82258e-05	0.000888477
	Entpd1	1.63493	6.5831	39.1673	0.000477497	0.00837092	34.6567	3.9328e-09	1.62584e-07	4.82362e-12	3.53672e-10
	Cacnb4	2.43067	1.03074	32.3335	0.00048137	0.00840945	27.625	1.47262e-07	4.09733e-06	2.2335e-07	6.46107e-06
	Slfn5	-0.685958	8.09443	32.3441	0.000480856	0.00840945	19.5184	9.96337e-06	0.000180362	5.46476e-05	0.000843817
	Mapk9	0.602037	6.88259	32.2957	0.000483204	0.00840945	16.8233	4.10261e-05	0.000602371	0.000200593	0.00258114
	Smug1	0.920181	4.37867	32.3054	0.000482732	0.00840945	16.8437	4.05883e-05	0.000598949	0.000377777	0.0043917
	Tmem158	0.707234	4.04865	32.2937	0.000483302	0.00840945	11.5362	0.000682538	0.00658694	0.00592597	0.0410243
	Wipi1	3.06865	0.695544	32.2518	0.000485348	0.00843247	30.4026	3.51057e-08	1.14961e-06	2.66383e-08	9.58485e-07
	Hcfc1r1	0.600911	4.73166	32.145	0.000490608	0.00851117	11.477	0.000704616	0.00678258	0.00544967	0.0383649
	Fbxo3	0.591122	6.00672	32.0858	0.000493555	0.00854957	15.3026	9.15902e-05	0.0012203	0.000626341	0.00664411
	Hbegf	1.97784	2.37987	32.071	0.000494296	0.00854971	23.4989	1.24984e-06	2.80743e-05	1.31919e-06	3.23772e-05
	Zfp658	-1.35423	3.66488	31.8966	0.000503124	0.0085801	20.446	6.13372e-06	0.000116083	2.98001e-05	0.000502764
	Agpat4	1.27056	3.96415	31.8909	0.000503413	0.0085801	19.8229	8.49576e-06	0.000154514	3.07218e-05	0.000516074
	Igsf9	1.5472	2.00128	31.9029	0.000502799	0.0085801	19.0483	1.2745e-05	0.000221105	5.00748e-05	0.000781489
	Zbtb18	0.721654	5.88693	31.9369	0.000501068	0.0085801	17.9914	2.21907e-05	0.000355356	7.48434e-05	0.0011115
	Ephb6	0.68011	6.53899	31.9573	0.000500028	0.0085801	18.2269	1.96086e-05	0.00031805	7.6426e-05	0.00113218
	Anapc16	0.709134	5.87828	31.92	0.000501928	0.0085801	17.6524	2.65183e-05	0.000413151	0.000105226	0.00148155
	Agfg1	-0.639428	7.87518	31.9522	0.000500286	0.0085801	18.2378	1.94971e-05	0.000317012	0.000105869	0.00148702
	Cyb5a	0.61025	6.80536	31.9508	0.000500359	0.0085801	16.8413	4.06389e-05	0.000598949	0.000233577	0.00292485
	Epn1	0.521803	7.45321	31.9588	0.000499954	0.0085801	15.0176	0.000106515	0.00137972	0.000958689	0.00961116
	Fundc2	0.496815	5.50493	32.0193	0.000496889	0.0085801	11.2775	0.000784542	0.00737774	0.00596086	0.0411663
	Ccr4	-1.01575	5.802	32.4428	0.000504653	0.00858867	23.1111	1.52908e-06	3.36975e-05	1.25915e-06	3.10999e-05
	Hsbp1	0.569482	6.23183	31.841	0.000505979	0.0085987	15.1107	0.000101387	0.0013236	0.000687262	0.00717288
	Cd40lg	-1.20658	4.64925	32.2738	0.000511964	0.00866252	21.4978	3.54228e-06	7.21957e-05	4.61107e-06	9.59927e-05
	Ube2e3	1.02436	4.34986	31.7324	0.000511616	0.00866252	18.0768	2.12169e-05	0.000341169	0.000131712	0.00179434
	Cct6a	0.460949	7.43727	31.7335	0.000511558	0.00866252	13.0747	0.000299318	0.00336495	0.00289691	0.0234074
	Pfn2	-1.49046	2.31826	31.6281	0.000517105	0.00873683	18.5863	1.62383e-05	0.000271992	5.85815e-05	0.000892737
	Tap1	0.650171	9.29569	31.6106	0.000518032	0.00873982	18.3567	1.8317e-05	0.00030076	8.41874e-05	0.00122682
	Copg1	0.480762	7.83172	31.5895	0.000519153	0.00874608	13.8089	0.000202381	0.0023856	0.00204214	0.017635
	Il12rb1	1.48632	6.70936	37.1301	0.000522468	0.00878322	32.3103	1.31418e-08	4.77281e-07	8.41312e-11	4.92865e-09
	Ccdc88a	2.12328	3.65937	34.2981	0.000522864	0.00878322	27.3042	1.73832e-07	4.76832e-06	3.91053e-08	1.35279e-06
	Nat14	-1.38786	1.65076	31.4738	0.000525361	0.00879979	17.5898	2.74058e-05	0.000424075	0.000271998	0.00333784
	Gpx4	0.675807	4.26243	31.4798	0.000525038	0.00879979	11.5452	0.000679228	0.00656043	0.00634303	0.0429925
	Fasl	-2.18899	2.40478	31.4473	0.000526795	0.00881115	23.9133	1.00774e-06	2.30786e-05	4.27321e-07	1.18895e-05
	Nlk	-0.611326	6.14435	31.4266	0.000527918	0.00881729	15.9675	6.4441e-05	0.000897554	0.000291223	0.00353286
	Cops3	0.567683	5.63907	31.4073	0.00052897	0.00882223	13.4575	0.000244032	0.00282675	0.00179867	0.0159459
	Iqgap2	0.660575	7.75618	31.3001	0.000534854	0.00890761	18.4895	1.70842e-05	0.000284119	8.08267e-05	0.00118228
	Map3k8	0.860139	5.95729	31.2805	0.000535939	0.00891294	20.5211	5.89783e-06	0.000112348	9.47138e-06	0.000179833
	Dyrk3	2.55888	-0.343653	31.1661	0.000542325	0.00895535	25.3514	4.77795e-07	1.19788e-05	1.86514e-06	4.34877e-05
	Csgalnact1	-2.56128	-0.234847	31.1524	0.000543098	0.00895535	23.0997	1.53817e-06	3.3834e-05	1.04049e-05	0.000195961
	Gramd1a	-0.730268	8.51965	31.1782	0.000541645	0.00895535	19.9768	7.83861e-06	0.000144822	3.2716e-05	0.000544084
	Nfkbie	0.736848	6.66017	31.1735	0.000541911	0.00895535	19.3206	1.10509e-05	0.000196451	3.36436e-05	0.000554763
	Txlnb	-1.59594	1.5303	31.1591	0.000542722	0.00895535	19.26	1.1407e-05	0.000201793	7.2474e-05	0.00107923
	Dusp7	-0.722146	5.36791	31.188	0.000541095	0.00895535	16.162	5.81484e-05	0.000815757	0.000274574	0.00336238
	Hectd2	1.46816	4.005	31.6795	0.000544684	0.00896882	22.3268	2.29979e-06	4.92848e-05	3.37353e-06	7.37873e-05
	A430105I19Rik	3.33871	0.167209	31.027	0.000550219	0.00903444	29.645	5.18868e-08	1.63045e-06	2.40918e-08	8.80445e-07
	Fam114a1	2.36845	2.75145	31.8807	0.000549493	0.00903444	24.9064	6.01831e-07	1.46781e-05	1.35801e-07	4.22179e-06
	Uhrf1bp1	1.1027	4.54958	30.9716	0.000553401	0.00906116	19.4786	1.01731e-05	0.000183872	2.3786e-05	0.00041326
	Rpap1	-0.47707	5.91634	30.9783	0.000553015	0.00906116	11.5691	0.000670561	0.00648209	0.00433615	0.0322802
	Ndufa10	0.438775	6.30926	30.928	0.000555927	0.00908975	11.1601	0.000835751	0.00779455	0.00612577	0.0419867
	Fam179b	0.565782	6.23869	30.9123	0.000556835	0.00909185	14.7249	0.00012439	0.00157111	0.00076034	0.00783043
	Foxn2	-0.626065	6.41263	30.8984	0.000557649	0.0090924	16.4012	5.12521e-05	0.000731161	0.000258035	0.00319678
	Il16	-0.696271	8.73563	30.8693	0.000559341	0.00909456	19.1346	1.21816e-05	0.000213233	4.9189e-05	0.000769725
	Ncmap	0.663891	5.07186	30.8806	0.000558686	0.00909456	13.8203	0.00020115	0.00237589	0.00118996	0.0114366
	Acbd5	0.55212	5.76901	30.8254	0.000561915	0.00911393	13.3044	0.000264786	0.00302635	0.00188661	0.0165494
	Rfx5	0.430178	6.69245	30.8224	0.000562096	0.00911393	11.263	0.000790688	0.0074158	0.00620775	0.0423463
	Ikbkb	-0.509273	8.04889	30.7169	0.000568342	0.00919547	14.4987	0.000140253	0.00173574	0.00133661	0.0125259
	Ercc6l2	-0.458335	5.99179	30.7109	0.000568703	0.00919547	11.1558	0.000837694	0.00780019	0.00518293	0.0368655
	Atg16l2	-0.774978	5.33872	30.69	0.00056995	0.00920287	17.1534	3.44789e-05	0.000520667	0.000144503	0.00194303
	Il7	2.03878	-0.11799	30.645	0.000572653	0.00920826	18.8846	1.38869e-05	0.000238429	5.6867e-05	0.000872311
	Degs1	0.639126	6.28546	30.6676	0.000571291	0.00920826	16.575	4.6764e-05	0.000673887	0.000213652	0.00271917
	H2-D1	0.481282	9.85724	30.6455	0.000572622	0.00920826	13.6499	0.00022025	0.00257632	0.00196117	0.0170495
	Rltpr	-0.511991	7.92192	30.5186	0.000580328	0.00931883	14.5231	0.000138449	0.00171524	0.00117448	0.0113439
	Acsl1	0.989456	4.76399	30.465	0.000583621	0.00934596	18.3463	1.84178e-05	0.000301142	4.23156e-05	0.000675078
	Fggy	1.63175	2.08733	30.4049	0.000587339	0.00936689	20.3723	6.37448e-06	0.000119861	2.66858e-05	0.000456164
	Epn2	1.76118	0.723233	30.4104	0.000586995	0.00936689	20.2402	6.83033e-06	0.000127814	7.74476e-05	0.00114434
	Sytl2	-0.660915	6.32093	30.3077	0.000593421	0.0093816	17.0904	3.56415e-05	0.00053614	0.000154817	0.00206034
	Tnfrsf4	0.598812	8.17704	30.3037	0.000593673	0.0093816	16.7719	4.21522e-05	0.000616575	0.000287434	0.00349782
	Fam174b	-1.13697	2.69735	30.3487	0.000590848	0.0093816	14.4618	0.000143034	0.00176267	0.000800665	0.00819504
	Dctn2	0.501195	6.9302	30.3134	0.000593063	0.0093816	13.6474	0.00022055	0.00257632	0.00113461	0.0110596
	Nup50	-0.498352	6.40024	30.3002	0.000593894	0.0093816	12.9536	0.000319302	0.00353843	0.002313	0.0196109
	Tmem134	0.493776	6.45478	30.3464	0.000590991	0.0093816	12.9042	0.000327853	0.00361258	0.00238034	0.0200796
	Cdhr3	1.70729	2.17205	30.286	0.000594789	0.00938302	20.5304	5.86914e-06	0.000112168	1.35917e-05	0.000251065
	Spns3	2.46162	0.360021	30.2575	0.000596591	0.00938987	23.552	1.21585e-06	2.73638e-05	3.40289e-06	7.42901e-05
	Zfp873	-1.31074	2.40871	30.241	0.00059764	0.00938987	16.5542	4.72784e-05	0.000680458	0.000211482	0.00269744
	Zc3hav1l	-0.95275	3.36062	30.2475	0.000597225	0.00938987	13.3073	0.000264372	0.00302459	0.00215124	0.0183999
	Zfp493	-1.89082	1.44864	30.217	0.000599165	0.00939763	23.1873	1.46966e-06	3.26348e-05	8.37173e-06	0.000160787
	Cltc	0.684985	8.82737	30.2079	0.000599746	0.00939763	18.645	1.57464e-05	0.000265276	4.94676e-05	0.000773047
	Pno1	0.648594	4.90221	30.1836	0.000601295	0.00940925	12.7915	0.000348203	0.00378527	0.00205775	0.0177435
	Sh3d19	-1.50415	1.8731	30.0922	0.000607181	0.00948863	18.2263	1.96155e-05	0.00031805	0.000102308	0.00145098
	Sh3pxd2b	4.52199	2.0266	34.7501	0.000609831	0.00951728	32.9152	9.62694e-09	3.64386e-07	2.82343e-11	1.77922e-09
	Sipa1	-0.643879	8.31318	29.9787	0.000614595	0.00956602	17.7362	2.53751e-05	0.000398146	0.000145157	0.00194788
	Col23a1	-1.18066	2.60937	29.9893	0.0006139	0.00956602	14.7693	0.000121497	0.00153623	0.000618857	0.0065767
	Hmg20b	0.51053	5.87428	29.9542	0.000616209	0.00957835	12.3176	0.000448708	0.00463745	0.00297063	0.0239665
	Nfix	0.628224	5.24182	29.892	0.000620334	0.00962963	13.5203	0.000235992	0.0027457	0.00160143	0.0145627
	Apobec1	1.20952	5.5491	31.6999	0.000623706	0.0096691	24.2765	8.34493e-07	1.95352e-05	1.87478e-07	5.56136e-06
	Guca1b	-1.28533	1.37705	29.7283	0.000631349	0.00974869	15.2204	9.56621e-05	0.00126587	0.000786374	0.00807002
	Apbb1ip	-0.50518	7.97666	29.7342	0.000630948	0.00974869	14.1472	0.000169047	0.00203673	0.00141486	0.0130908
	Eif4h	0.500393	8.06512	29.7402	0.00063054	0.00974869	14.0291	0.000180005	0.00215673	0.0016197	0.0147175
	Ppm1l	1.7571	5.36886	35.5652	0.000633035	0.00975852	30.9411	2.65974e-08	8.91012e-07	1.40378e-10	8.02218e-09
	Tomm20	0.957791	5.63143	30.0235	0.000633659	0.00975852	20.5269	5.87985e-06	0.000112189	6.41486e-06	0.000128496
	Slfn1	-0.566889	7.51455	29.6693	0.000635379	0.00977209	15.6545	7.60295e-05	0.00103667	0.00042478	0.00481252
	Atxn7l3b	-0.485413	6.47628	29.6289	0.000638155	0.00980186	12.5225	0.000402083	0.00424233	0.00277239	0.0226046
	Ank1	2.71985	1.31391	29.6065	0.000639705	0.00981274	25.3202	4.85601e-07	1.21224e-05	1.60674e-07	4.91638e-06
	Slc35a5	-0.571011	4.84579	29.5623	0.000642773	0.00984684	10.6843	0.00108047	0.00964484	0.00690051	0.0458123
	Rnf14	0.476219	6.41787	29.5074	0.00064661	0.00989262	12.1827	0.000482347	0.00491969	0.00331667	0.0259974
	Hist1h1c	1.52791	3.3107	29.4271	0.000652269	0.00995309	19.8428	8.40785e-06	0.000153154	1.6603e-05	0.000300089
	Sdhb	0.590374	6.56262	29.4303	0.000652044	0.00995309	15.3891	8.74926e-05	0.00117646	0.000400452	0.00459948
	Pitpnb	0.536929	6.43282	29.2491	0.000665043	0.0101347	13.8224	0.000200929	0.00237569	0.00122065	0.0116547
	Ctsf	1.19789	1.65262	29.1669	0.000671042	0.0101995	14.8799	0.000114579	0.00146305	0.0012153	0.0116131
	Psmd8	0.510074	7.1445	29.1778	0.000670244	0.0101995	13.8337	0.000199718	0.00236377	0.00128496	0.0121296
	Armcx4	-1.00662	4.15568	29.1186	0.000674603	0.0102403	16.3574	5.24506e-05	0.000745693	0.000252283	0.00314895
	Atrn	0.660033	6.71232	29.0422	0.000680284	0.0103131	16.9829	3.77171e-05	0.000564449	0.000140793	0.00190081
	Lipe	0.659837	4.86769	29.0135	0.000682429	0.0103322	12.7196	0.000361848	0.00389154	0.00208039	0.017899
	Slc43a1	1.5163	3.74814	29.4816	0.000683834	0.0103377	20.4296	6.18652e-06	0.000116892	9.14095e-06	0.000174126
	Nol4l	0.835553	5.09657	28.9851	0.00068457	0.0103377	16.701	4.37572e-05	0.000635269	0.000114946	0.00159339
	Fpgt	-0.648461	4.75841	28.9704	0.000685672	0.010341	12.0293	0.000523715	0.00526788	0.00308243	0.0245964
	Slc26a11	-1.57879	3.58021	29.3718	0.000691153	0.0104102	21.2328	4.06747e-06	8.14753e-05	7.52972e-06	0.000147284
	Sept2	0.551257	6.76484	28.8583	0.000694201	0.010434	14.4566	0.000143427	0.00176565	0.000771491	0.00793126
	Dtnb	-0.574504	5.67214	28.8541	0.000694523	0.010434	13.2559	0.000271724	0.00308448	0.00175205	0.0156157
	Dnajb14	0.932856	4.04634	28.8128	0.000697696	0.0104589	14.9194	0.000112206	0.00143746	0.000681796	0.0071222
	Invs	-0.657119	4.96042	28.8092	0.00069798	0.0104589	12.9605	0.000318139	0.00352889	0.00165538	0.0149716
	Raph1	0.632194	5.27349	28.7902	0.000699446	0.0104674	13.531	0.000234655	0.00273287	0.00145531	0.0134225
	Hemk1	0.984246	5.00279	28.7606	0.000701741	0.0104883	18.4657	1.72992e-05	0.000286876	2.58965e-05	0.0004466
	Gmds	0.953074	3.29213	28.7145	0.000705333	0.0105285	12.8932	0.000329776	0.00362211	0.00244665	0.0204907
	Ica1l	1.95104	2.55193	28.6477	0.000710583	0.0105364	20.7481	5.23835e-06	0.000101951	3.45337e-06	7.51107e-05
	Smad5	0.768167	6.6212	28.6573	0.000709826	0.0105364	18.8012	1.45076e-05	0.000246586	2.44754e-05	0.000423345
	Zdhhc2	-1.05123	4.66083	28.6388	0.000711287	0.0105364	18.5247	1.67716e-05	0.000279718	3.51434e-05	0.000577045
	H2-T23	0.625083	8.30754	28.6728	0.000708601	0.0105364	16.8544	4.03589e-05	0.000597726	0.000218587	0.00277591
	Atp2a2	0.53263	8.15715	28.6556	0.000709962	0.0105364	14.6173	0.000131703	0.00164919	0.000970304	0.00971805
	Nsf	0.476759	6.40478	28.6266	0.000712245	0.0105373	12.0438	0.000519642	0.00524955	0.00338986	0.0263635
	Atn1	-0.724422	6.68599	28.5829	0.000715719	0.0105485	18.1533	2.03813e-05	0.000329093	5.22991e-05	0.000810776
	Pou2f2	-0.640031	7.21446	28.595	0.000714759	0.0105485	16.8355	4.07632e-05	0.000600022	0.000147046	0.00197041
	Ogfr	0.430185	7.18253	28.5922	0.000714977	0.0105485	11.396	0.000736035	0.00699323	0.0052825	0.0373912
	9330133O14Rik	0.95445	4.11866	28.5244	0.000720399	0.010604	15.323	9.06077e-05	0.00121136	0.000430447	0.00487199
	Cercam	2.3511	1.55923	28.4951	0.000722756	0.0106153	23.149	1.49924e-06	3.31654e-05	1.08383e-06	2.72311e-05
	Akr1e1	-1.67363	3.01223	28.4922	0.000722984	0.0106153	20.4741	6.04447e-06	0.000114766	9.22876e-06	0.000175512
	Lpar6	-1.028	5.52688	29.0429	0.000726196	0.0106191	20.662	5.47936e-06	0.000105934	3.58381e-06	7.78027e-05
	Ndrg1	0.719479	4.85321	28.4373	0.000727434	0.0106191	13.7178	0.000212437	0.00249405	0.0010729	0.0105999
	Tctn1	0.990932	3.26653	28.456	0.000725912	0.0106191	13.3279	0.000261489	0.00299748	0.00184391	0.016247
	Nt5m	0.794193	3.66306	28.4216	0.000728708	0.0106191	11.3923	0.00073749	0.00699692	0.00596687	0.0411663
	Coro1c	0.603729	6.79472	28.4069	0.000729912	0.0106234	15.6682	7.54844e-05	0.00103044	0.000327654	0.00390173
	Zfp60	-1.16624	4.00581	28.3889	0.000731383	0.0106315	17.9379	2.28236e-05	0.000363991	8.08188e-05	0.00118228
	Gm2a	1.0437	8.19672	29.5117	0.000733955	0.0106486	23.5571	1.2126e-06	2.73433e-05	3.00188e-07	8.53559e-06
	Adk	-0.86348	5.19696	28.3523	0.000734385	0.0106486	17.3778	3.06392e-05	0.000468755	8.22402e-05	0.00119994
	Insrr	1.88315	2.25672	28.3122	0.000737687	0.0106811	19.9128	8.1057e-06	0.000148788	6.19923e-06	0.00012482
	Pik3r5	-0.449938	7.09372	28.3029	0.00073846	0.0106811	11.8626	0.000572718	0.0057164	0.00357153	0.0275013
	Ttc28	-1.56289	6.86339	34.1177	0.000749828	0.0107598	30.4902	3.35559e-08	1.10507e-06	5.07184e-11	3.04781e-09
	Mt1	2.70648	1.52609	28.6513	0.000747411	0.0107598	23.8243	1.0554e-06	2.39842e-05	2.39814e-07	6.92018e-06
	Gm16386	-1.63836	1.56091	28.1606	0.000750362	0.0107598	18.9268	1.35832e-05	0.00023425	5.97372e-05	0.000906792
	Serpinc1	-1.27098	2.20171	28.1719	0.000749411	0.0107598	14.8387	0.000117111	0.00148561	0.000410904	0.00467805
	Metap2	0.531896	6.85302	28.1797	0.000748751	0.0107598	13.9125	0.000191525	0.0022807	0.00104634	0.0103815
	Zdhhc14	1.16025	1.93197	28.1629	0.000750168	0.0107598	14.1606	0.000167851	0.00202778	0.00124104	0.0118011
	Lmf1	0.766554	4.29012	28.2035	0.000746753	0.0107598	12.7419	0.000357563	0.00386041	0.00255866	0.0211706
	Mdfic	0.485446	6.61017	28.135	0.000752535	0.0107777	12.3848	0.000432852	0.00449749	0.00253858	0.0210789
	Psma1	0.50799	6.60116	28.1034	0.000755215	0.0107911	13.0032	0.000310963	0.003461	0.0017718	0.0157556
	Relb	0.456369	6.73509	28.1021	0.000755324	0.0107911	11.6983	0.000625556	0.00615941	0.00434615	0.0323033
	Myo9a	0.666064	6.37754	28.0449	0.000760224	0.0108479	16.4248	5.06196e-05	0.00072586	0.0001604	0.00212012
	Osm	0.863512	5.65233	27.9895	0.000765	0.0109027	18.3535	1.83479e-05	0.000300844	3.00815e-05	0.000506778
	Trex1	0.893251	5.33167	27.9224	0.00077084	0.0109591	17.8502	2.38995e-05	0.000379592	3.89858e-05	0.000632123
	Asnsd1	-0.548588	6.10379	27.9252	0.000770594	0.0109591	13.415	0.000249627	0.00288133	0.00100122	0.00998475
	Fam117a	1.19551	7.3266	30.9078	0.000772393	0.0109678	25.9892	3.43333e-07	8.85526e-06	1.6004e-08	6.03802e-07
	Adgrl1	-0.577325	7.46725	27.8639	0.00077597	0.0110052	15.4004	8.69706e-05	0.00117079	0.000433654	0.00490353
	Mkl1	-0.539833	7.4733	27.8432	0.000777797	0.0110177	14.4939	0.000140613	0.00173835	0.000820963	0.00839543
	Asns	1.70853	2.18561	27.8019	0.000781461	0.0110427	18.6413	1.57767e-05	0.000265404	2.26834e-05	0.000396442
	Fryl	-0.436296	9.2174	27.808	0.000780913	0.0110427	11.6918	0.000627773	0.00617212	0.00441204	0.0326575
	Epcam	-0.98965	3.67017	27.7075	0.000789907	0.0111486	14.1464	0.000169116	0.00203673	0.00112861	0.011015
	Gpnmb	2.10398	1.98749	27.5768	0.000801805	0.0113028	21.0032	4.58527e-06	9.02957e-05	2.37137e-06	5.38897e-05
	Cd99l2	0.810721	5.71363	27.4961	0.000809255	0.0113941	17.4727	2.91462e-05	0.00044886	5.54829e-05	0.000855582
	Tjp1	2.25067	0.123009	27.3829	0.000819853	0.0115094	22.6868	1.90671e-06	4.12402e-05	8.04029e-06	0.000156283
	Cnn2	-0.688793	9.25339	27.3771	0.000820409	0.0115094	17.6	2.72584e-05	0.000423141	6.26951e-05	0.000946761
	Mprip	-0.49113	7.28846	27.3838	0.000819776	0.0115094	12.9981	0.000311811	0.00346529	0.00200725	0.0173982
	Rasgrp2	-0.626089	7.6579	27.2909	0.000828605	0.0115691	16.3193	5.35174e-05	0.000757167	0.000183821	0.0023864
	Galnt11	-0.646643	4.75891	27.288	0.000828884	0.0115691	11.6885	0.000628862	0.0061763	0.00325676	0.025619
	Ppp1r37	0.442314	6.18019	27.3001	0.000827725	0.0115691	10.5751	0.00114624	0.0101086	0.00525657	0.037246
	Git2	-0.417322	7.79815	27.2802	0.000829628	0.0115691	11.0255	0.000898683	0.00826902	0.00676468	0.0451935
	Itgb7	0.676191	10.2685	27.2546	0.00083209	0.0115896	17.3689	3.07828e-05	0.00046972	8.48539e-05	0.00123499
	Lpar2	-0.655162	4.31591	27.2302	0.000834433	0.0116084	10.6464	0.00110285	0.00979212	0.00772498	0.0498659
	Cdkn2b	3.86724	0.866675	28.5098	0.000835785	0.0116133	33.4334	7.37474e-09	2.8563e-07	3.511e-10	1.82729e-08
	Mtmr2	0.609822	6.46644	27.1928	0.000838054	0.011631	15.0585	0.000104231	0.00135617	0.000406196	0.00463803
	Etfb	0.805603	5.37957	27.07	0.000850087	0.011756	16.4174	5.0817e-05	0.000726119	0.000109402	0.00152561
	Got2	0.568118	5.64324	27.0789	0.000849211	0.011756	12.6526	0.000375043	0.00401493	0.00209459	0.0179814
	Smim3	1.43681	1.90475	27.019	0.000855144	0.0118119	16.3427	5.28589e-05	0.000750074	0.000206156	0.00263816
	Vav2	0.50761	6.45621	27.0086	0.000856175	0.0118122	12.6032	0.00038509	0.00409615	0.00212627	0.0182265
	Elane	6.20515	1.18981	31.3457	0.000858529	0.0118262	33.3675	7.62883e-09	2.94493e-07	4.93684e-13	4.14056e-11
	Gcsh	0.910058	3.96307	26.9782	0.000859221	0.0118262	13.7842	0.000205049	0.00241217	0.0012635	0.0119658
	Jazf1	-0.953599	3.36703	26.9636	0.000860677	0.0118323	12.4505	0.000417875	0.00436522	0.00234978	0.0198938
	Fyco1	0.456149	7.50126	26.9164	0.000865433	0.0118837	12.0387	0.000521074	0.00525236	0.00352581	0.0272572
	Cd274	0.806958	7.66485	26.8789	0.000869235	0.0118982	19.2147	1.16808e-05	0.000205083	1.17598e-05	0.000219002
	Clcn5	0.960751	3.18328	26.8758	0.000869554	0.0118982	12.2789	0.00045811	0.00472624	0.00249584	0.0208276
	Urb1	-0.50069	5.73193	26.8813	0.000868993	0.0118982	11.1437	0.000843177	0.00783997	0.00522343	0.0370857
	Chmp2a	0.506272	6.67745	26.8399	0.000873206	0.0119342	12.7612	0.000353888	0.00383423	0.00199542	0.0173085
	Phlpp1	-0.654307	5.95649	26.777	0.000879673	0.0119804	15.1816	9.76505e-05	0.00128344	0.000337038	0.00398903
	Zfp568	-0.674934	4.47775	26.7853	0.000878814	0.0119804	11.4086	0.000731066	0.00696304	0.00449654	0.033125
	Dctn4	0.480274	6.27298	26.6935	0.000888337	0.0120702	11.6153	0.000654114	0.00635472	0.00345015	0.0267255
	Arpp21	2.40803	0.812189	26.5854	0.000899717	0.0121282	21.2584	4.01344e-06	8.05313e-05	4.50675e-06	9.46251e-05
	Trim24	0.746953	7.00382	26.6115	0.000896947	0.0121282	17.9536	2.2635e-05	0.000361478	2.65902e-05	0.000455196
	Plxdc2	1.49121	3.30507	26.6203	0.000896022	0.0121282	17.8012	2.45226e-05	0.000388959	3.90709e-05	0.000632623
	Mpp2	-1.42503	2.51457	26.5788	0.000900411	0.0121282	17.1367	3.47833e-05	0.00052428	0.00010332	0.00146178
	Nfatc1	-0.654279	8.7069	26.6235	0.000895681	0.0121282	16.6752	4.43568e-05	0.000643174	0.000140379	0.00189854
	Zfp59	-1.18961	2.76713	26.6221	0.000895828	0.0121282	14.5864	0.00013388	0.00167107	0.000570283	0.0061502
	Ercc6	-0.525274	6.43827	26.5924	0.000898976	0.0121282	12.9235	0.000324479	0.00359238	0.00163746	0.014821
	Paip1	0.461713	6.26236	26.574	0.000900927	0.0121282	11.0739	0.000875505	0.00810694	0.00463743	0.0338954
	Srf	-0.478534	6.91603	26.506	0.000908192	0.0122119	12.1446	0.000492309	0.00501253	0.00206556	0.0177977
	Spag9	0.481497	7.28338	26.4942	0.00090946	0.0122148	12.5207	0.000402471	0.00424233	0.00241492	0.0202979
	Gbp7	0.709285	8.70006	26.4723	0.000911813	0.0122302	17.6005	2.72518e-05	0.000423141	6.06589e-05	0.000918391
	Nedd4l	-0.607209	4.56616	26.4641	0.000912702	0.0122302	10.3114	0.00132208	0.0112749	0.00742677	0.0484778
	Gfpt2	1.59948	1.8244	26.4443	0.000914843	0.0122448	17.5888	2.74204e-05	0.000424075	7.82505e-05	0.00115182
	Lpin3	-1.82848	0.321145	26.4292	0.000916482	0.0122527	16.3993	5.13029e-05	0.000731161	0.000160046	0.00211784
	Glis2	1.66216	1.77745	26.3978	0.000919898	0.0122843	18.8909	1.38415e-05	0.000238	5.29597e-05	0.000818839
	Dirc2	0.754631	5.14257	26.3849	0.000921313	0.0122891	14.6597	0.000128772	0.00161596	0.000404707	0.00463011
	Sept10	3.18761	1.36338	27.3038	0.000930711	0.0123861	24.1148	9.07612e-07	2.10357e-05	6.15321e-08	2.05465e-06
	Fgf13	-1.11319	3.69323	26.3089	0.000929667	0.0123861	15.3196	9.07703e-05	0.00121214	0.000436139	0.00492685
	Actg2	-1.42101	3.44364	26.2583	0.00093528	0.0124327	17.659	2.64268e-05	0.000412428	5.75991e-05	0.000880972
	1110028F11Rik	-2.10961	0.665792	26.1776	0.000944321	0.0125022	22.5717	2.02444e-06	4.3544e-05	1.27622e-05	0.000236914
	Alg14	1.43129	2.78062	26.1784	0.000944235	0.0125022	16.8663	4.01067e-05	0.000594865	9.91303e-05	0.00140934
	Serpinb9	0.800123	5.33194	26.1639	0.000945869	0.0125022	15.8737	6.77117e-05	0.000938624	0.000151853	0.00202552
	Skp1a	0.510817	7.10544	26.1698	0.000945198	0.0125022	13.0597	0.00030172	0.00338542	0.00130615	0.0122671
	Cdk16	0.456864	6.52121	26.1481	0.000947654	0.0125116	11.1434	0.000843311	0.00783997	0.00440861	0.0326528
	Tnfrsf1a	1.00347	5.81805	26.9396	0.000952261	0.0125397	19.9635	7.89339e-06	0.000145603	3.95227e-06	8.51674e-05
	Zfp780b	-0.704902	4.14693	26.101	0.000953012	0.0125397	10.8226	0.0010027	0.00906862	0.00587393	0.0407124
	E130215H24Rik	1.31698	1.99295	26.0741	0.000956078	0.0125659	14.9948	0.00010781	0.0013934	0.000389863	0.00449557
	Egr3	-0.667891	5.82005	26.0572	0.000958016	0.0125772	14.8862	0.000114198	0.00145978	0.000401845	0.00461094
	Ifngr1	0.91999	8.14777	26.4802	0.000968788	0.01269	20.397	6.29267e-06	0.000118706	3.01274e-06	6.65199e-05
	Plekha1	-0.517161	5.90588	25.9668	0.00096847	0.01269	11.758	0.000605835	0.0060058	0.00269436	0.0221203
	Ube2e2	2.26608	0.0780008	25.9206	0.000973865	0.0127422	21.7396	3.12271e-06	6.46617e-05	1.2943e-05	0.000239888
	Spef2	1.12243	2.93685	25.9064	0.000975532	0.0127497	13.5707	0.000229745	0.00267837	0.000893961	0.00903885
	Spaca6	1.86341	0.963088	25.8759	0.000979116	0.0127822	19.3172	1.10703e-05	0.000196451	3.49861e-05	0.000575272
	Clic5	3.35617	1.63426	27.5985	0.000983942	0.0128037	24.8608	6.16229e-07	1.49667e-05	2.17915e-08	8.01404e-07
	Gm11346	-0.921493	4.65476	25.8342	0.000984055	0.0128037	15.5852	7.88675e-05	0.00106911	0.00020242	0.00259605
	Bcl2l1	0.644457	6.06106	25.8362	0.000983817	0.0128037	14.8706	0.000115141	0.00146862	0.00032199	0.00384213
	Actn2	-1.18222	1.81924	25.808	0.000987175	0.01283	13.6626	0.000218767	0.00256578	0.00145143	0.0133972
	Gsap	0.663744	6.28589	25.779	0.000990637	0.012832	15.4945	8.27478e-05	0.00111781	0.000207802	0.00265358
	Tle2	1.30537	2.14572	25.7849	0.000989929	0.012832	15.0361	0.000105474	0.00136928	0.000381644	0.00442035
	Tmc8	-0.432834	7.33038	25.7393	0.000995406	0.0128795	11.0635	0.000880456	0.00813985	0.00522732	0.0370907
	Arl8b	0.499248	6.51602	25.7039	0.000999683	0.0129205	12.1333	0.000495302	0.0050342	0.00226743	0.0192947
	Dennd4b	-0.638527	7.50343	25.6683	0.001004	0.0129333	15.9828	6.39207e-05	0.000891372	0.000188197	0.00243853
	Ggta1	0.649804	6.28762	25.6686	0.00100396	0.0129333	15.194	9.70096e-05	0.0012779	0.000256534	0.00318156
	Vamp3	0.889345	6.26428	26.0836	0.00101189	0.0129963	19.0483	1.27451e-05	0.000221105	7.33212e-06	0.000144878
	Cdcp1	-1.50835	2.91384	25.601	0.00101224	0.0129963	17.5177	2.84638e-05	0.00043893	5.06985e-05	0.000788058
	Stat1	0.879271	10.5029	25.5907	0.00101351	0.0129983	19.3948	1.06297e-05	0.000190063	5.70861e-06	0.000115942
	Podxl	2.54562	0.981397	25.5702	0.00101604	0.0130149	21.1149	4.32549e-06	8.57594e-05	1.70818e-06	4.04754e-05
	C030034L19Rik	-1.22365	2.67676	25.5563	0.00101776	0.0130149	14.4807	0.000141603	0.00174874	0.000513435	0.0056415
	Amz2	-0.637628	4.89474	25.5531	0.00101815	0.0130149	11.4618	0.00071041	0.00679714	0.00279769	0.0227285
	Sh2d2a	-0.656754	8.12366	25.5406	0.00101971	0.0130206	16.3357	5.3054e-05	0.000751523	0.000153864	0.00204999
	Prep	0.562411	5.77406	25.523	0.0010219	0.0130342	12.4943	0.000408191	0.00428711	0.00190709	0.0166914
	Snai3	1.26065	2.00999	25.4851	0.00102663	0.0130802	14.6946	0.000126406	0.00159141	0.000644082	0.00678294
	Disp1	0.791587	6.05079	25.4541	0.00103052	0.0130869	17.0491	3.64252e-05	0.000546519	3.85891e-05	0.000626563
	Taf1c	-0.564267	5.21755	25.4544	0.00103048	0.0130869	11.0481	0.00088778	0.00818808	0.00478309	0.0347422
	Ly6a	2.3729	7.7013	35.9993	0.0010362	0.0131168	35.245	2.90728e-09	1.23697e-07	2.12547e-15	2.78413e-13
	Pank1	-1.35356	1.85109	25.4087	0.00103624	0.0131168	15.7474	7.23891e-05	0.000992838	0.000397661	0.00457193
	Phf1	-0.457566	7.56952	25.4153	0.00103541	0.0131168	11.784	0.000597427	0.00594266	0.00336342	0.0262162
	Zfp72	-1.63384	0.338777	25.3589	0.00104258	0.0131827	15.267	9.33344e-05	0.00123647	0.00045869	0.00515164
	Zfp607	-0.716692	4.46605	25.2838	0.00105222	0.0132901	11.9159	0.000556555	0.00556937	0.00308247	0.0245964
	Adh1	-2.34631	0.749856	25.1918	0.00106419	0.0133836	20.5491	5.81204e-06	0.000111734	5.95513e-06	0.000120112
	Casp3	0.864779	6.79696	25.6789	0.00106397	0.0133836	18.9124	1.36859e-05	0.000235672	8.22006e-06	0.000158496
	Fam134b	-0.836426	7.1652	25.5898	0.00106421	0.0133836	18.7921	1.45769e-05	0.000247002	9.8589e-06	0.00018628
	Slc45a3	3.40568	1.38129	26.7309	0.00106802	0.013417	24.2881	8.29512e-07	1.94576e-05	3.35231e-08	1.17361e-06
	Pkdcc	1.44499	3.19727	25.117	0.00107404	0.0134636	16.7568	4.24907e-05	0.000619971	7.01512e-05	0.00105254
	Mpo	5.45243	3.23505	35.1051	0.00107538	0.0134659	30.3285	3.64731e-08	1.18772e-06	4.83287e-15	5.52369e-13
	Cd2	0.487819	9.57566	25.0869	0.00107805	0.0134704	12.5138	0.000403955	0.00424644	0.00213266	0.0182678
	Insl6	1.23741	2.93988	25.0484	0.00108319	0.0135201	14.8616	0.000115697	0.00147087	0.000390773	0.00450161
	Hc	-1.80234	0.102179	25.031	0.00108551	0.0135202	15.9622	6.46191e-05	0.000898961	0.000203938	0.00261265
	Gmcl1	-0.498046	5.43877	25.0326	0.00108529	0.0135202	10.0379	0.00153348	0.012661	0.00697747	0.046113
	Sox12	1.04297	3.01327	24.9936	0.00109055	0.0135655	12.5299	0.000400487	0.00423289	0.00180293	0.0159715
	Plagl2	0.459464	7.64803	24.9868	0.00109148	0.0135655	11.7403	0.000611627	0.00605292	0.00338425	0.0263375
	Pkd1	-0.503084	8.25209	24.9709	0.00109363	0.0135778	12.8928	0.000329856	0.00362211	0.00194724	0.016979
	Sema4d	0.499386	9.33615	24.9419	0.00109756	0.0136121	12.7498	0.000356056	0.00385056	0.00171859	0.0153645
	Pydc3	-3.76868	4.47126	36.9099	0.00110386	0.0136545	38.1187	6.65678e-10	3.12922e-08	6.18501e-16	8.79328e-14
	Ogfrl1	2.41405	2.81917	26.5431	0.00110566	0.0136545	22.1301	2.54782e-06	5.42016e-05	2.74903e-07	7.87426e-06
	Itga10	-1.49389	2.46082	24.8897	0.0011047	0.0136545	16.193	5.7206e-05	0.000805443	0.000103602	0.00146399
	Smpd1	0.637003	5.25439	24.8901	0.00110464	0.0136545	12.5892	0.000387975	0.00411932	0.00182509	0.0161311
	Ecel1	-4.04133	0.972767	26.4002	0.00110854	0.0136755	29.5928	5.33024e-08	1.66952e-06	1.28641e-09	6.04715e-08
	A430088P11Rik	-1.79327	2.12434	24.8333	0.00111247	0.0136898	19.0965	1.24273e-05	0.000216235	1.43127e-05	0.000261532
	Zfp426	-0.634891	5.29494	24.8279	0.00111322	0.0136898	12.7358	0.000358723	0.00386864	0.00153138	0.0140353
	Pex6	-0.72247	5.86098	24.7595	0.00112275	0.0137062	15.5359	8.09542e-05	0.00109485	0.000175694	0.00229367
	Ky	1.40455	2.04186	24.7593	0.00112278	0.0137062	16.0322	6.22753e-05	0.00087051	0.000207816	0.00265358
	Pcx	1.34135	2.6744	24.7743	0.00112068	0.0137062	15.3374	8.99195e-05	0.00120354	0.000230585	0.00289361
	Zbtb46	1.32349	2.21021	24.781	0.00111974	0.0137062	14.6852	0.000127038	0.00159763	0.000354643	0.00416357
	Gng2	0.587881	6.69082	24.8071	0.00111611	0.0137062	14.0874	0.000174505	0.0020973	0.000608855	0.00650003
	Gimap4	0.510861	10.3927	24.7867	0.00111895	0.0137062	13.0488	0.000303475	0.00340184	0.00147853	0.0136151
	Necap2	0.453272	6.41178	24.7774	0.00112026	0.0137062	10.6976	0.00107275	0.00959792	0.00549739	0.0386076
	Plxdc1	1.65439	2.91568	24.7184	0.00112853	0.0137576	17.5572	2.78787e-05	0.000430477	2.79084e-05	0.00047428
	Parp8	-0.444369	6.11983	24.7125	0.00112936	0.0137576	10.1395	0.00145124	0.0121629	0.00596766	0.0411663
	C77080	1.0959	2.75064	24.6788	0.00113413	0.013787	13.0832	0.000297955	0.00335286	0.0013069	0.0122671
	Comt	0.741844	5.65235	24.636	0.00114023	0.0138322	15.1958	9.692e-05	0.0012779	0.00022009	0.00278892
	Glipr2	0.58219	7.37673	24.6416	0.00113943	0.0138322	14.4119	0.000146872	0.00180425	0.000497777	0.00551624
	Tmem9	0.697201	4.31358	24.6118	0.00114369	0.0138598	10.9227	0.000949918	0.00867879	0.00535588	0.0378417
	Rxra	0.975657	6.07823	25.5902	0.00114629	0.0138769	19.4573	1.02876e-05	0.000185654	2.42242e-06	5.47298e-05
	Aqp3	-1.64636	1.83262	24.5772	0.00114866	0.0138912	16.9095	3.92048e-05	0.000584462	8.97048e-05	0.00129268
	Tbc1d30	-0.843317	5.7827	24.6882	0.00115212	0.0139139	16.8491	4.04724e-05	0.000598006	4.29691e-05	0.000681516
	Tbc1d1	-0.459687	6.87603	24.5476	0.00115293	0.0139139	11.1922	0.000821412	0.00767924	0.00332743	0.0260343
	Pkig	2.31122	2.05152	24.8943	0.00115685	0.0139468	19.9548	7.92965e-06	0.00014581	1.87749e-06	4.36882e-05
	Pogk	0.544188	5.7241	24.4903	0.00116127	0.0139857	11.6754	0.000633312	0.00620954	0.00305311	0.0244627
	Ranbp6	-0.654637	5.50328	24.4622	0.00116539	0.0140208	13.3982	0.000251864	0.00290141	0.00085257	0.00870338
	Dcaf15	0.420956	7.2292	24.4488	0.00116737	0.01403	10.4237	0.0012441	0.0108076	0.00700739	0.0462845
	Atp6v0d2	-2.71431	1.28629	24.7139	0.00118283	0.0141768	26.3517	2.84569e-07	7.42172e-06	9.17731e-08	2.94736e-06
	Col27a1	-1.09518	2.83184	24.3419	0.00118322	0.0141768	12.8922	0.000329961	0.00362211	0.00137462	0.0127896
	Ccnk	-0.428519	6.50338	24.317	0.00118695	0.0142069	10.0068	0.00155965	0.0128316	0.00744431	0.0485379
	Hspa9	0.417616	7.6908	24.2722	0.00119371	0.0142731	10.4841	0.00120407	0.0105304	0.00688142	0.0457636
	AW146154	-0.940969	2.99423	24.1793	0.00120787	0.0144276	11.1851	0.000824546	0.00770237	0.00389662	0.0294635
	Plcb3	1.0137	6.48805	25.6502	0.00121702	0.014481	20.3907	6.31359e-06	0.000118908	1.18917e-06	2.95594e-05
	Vsig10	-1.5292	3.69809	24.796	0.00121448	0.014481	18.6148	1.5997e-05	0.000268335	1.72723e-05	0.000311703
	Gucy1a3	-1.1881	4.60666	24.8267	0.001221	0.014481	17.8963	2.33277e-05	0.000371016	1.76871e-05	0.000318203
	Trim25	-0.520845	7.07636	24.1047	0.00121938	0.014481	12.7253	0.000360736	0.00388316	0.00116194	0.0112534
	Slc9a9	-0.570147	5.89301	24.1141	0.00121793	0.014481	12.4632	0.000415058	0.00434358	0.0013387	0.0125354
	Zdhhc1	0.946848	3.01097	24.1158	0.00121767	0.014481	11.363	0.000749208	0.00709527	0.00368169	0.0281635
	Jakmip1	-0.430904	6.74151	24.0941	0.00122104	0.014481	10.2564	0.00136214	0.0115658	0.007287	0.0476989
	Arhgap33	1.22109	2.60219	24.0859	0.00122232	0.0144815	13.8823	0.000194624	0.00231052	0.000636173	0.0067261
	Stk39	0.569422	6.02176	24.0759	0.00122387	0.0144852	12.7304	0.000359768	0.00387632	0.00128255	0.0121167
	Chst11	0.953919	3.94573	24.0349	0.0012303	0.0145317	13.3355	0.000260431	0.00298829	0.00105416	0.0104412
	Plscr3	0.693715	4.1806	24.0397	0.00122953	0.0145317	10.4133	0.00125109	0.0108441	0.00679205	0.0453244
	Spns2	1.95554	-0.102139	23.94	0.00124532	0.0146613	17.3707	3.07527e-05	0.00046972	0.000129752	0.00177126
	Arcn1	0.413258	7.54438	23.9056	0.00125082	0.0146996	10.2545	0.00136355	0.0115693	0.00732398	0.0478604
	Tmem164	-0.488201	6.70549	23.8737	0.00125595	0.0147302	11.5851	0.000664827	0.00644269	0.00299534	0.0241325
	Lilrb4a	2.11586	6.02491	32.2778	0.00125828	0.0147428	30.9825	2.60359e-08	8.74716e-07	7.67254e-13	6.255e-11
	Rnf128	1.07107	2.87954	23.7952	0.00126869	0.0148419	12.4741	0.000412639	0.00432214	0.00151639	0.0139197
	Recql	-0.536705	5.41291	23.776	0.00127184	0.0148419	10.6788	0.00108371	0.00966489	0.00428789	0.0319822
	Dst	0.518937	8.69029	23.7372	0.0012782	0.0149013	12.8715	0.000333626	0.00364518	0.00146323	0.0134848
	Col11a2	-1.0259	4.75714	24.0643	0.00128268	0.0149378	16.3775	5.18974e-05	0.000738729	5.65005e-05	0.00086783
	Tmem63c	-1.38247	1.63201	23.7028	0.00128389	0.0149378	14.5341	0.000137647	0.00170798	0.000576782	0.00620306
	Rnf167	-0.520292	7.56016	23.6813	0.00128746	0.0149495	12.8535	0.000336856	0.00367359	0.00134621	0.0125754
	5730508B09Rik	0.82978	3.85169	23.6347	0.00129525	0.0150099	11.4693	0.000707551	0.00678899	0.00362753	0.0278589
	Cops4	0.485524	6.0116	23.6361	0.001295	0.0150099	10.7627	0.00103567	0.00930192	0.00448888	0.0331002
	Fam214b	0.859147	4.37903	23.5866	0.00130333	0.0150737	13.2586	0.000271336	0.00308307	0.00121041	0.0115854
	Pon2	0.482101	6.30717	23.592	0.00130243	0.0150737	11.0454	0.000889074	0.00819354	0.00379704	0.0288942
	Ndufv3	0.480965	5.85393	23.5502	0.00130951	0.0151301	10.3285	0.00130989	0.0112037	0.00581097	0.040324
	2010016I18Rik	-0.887095	5.72641	23.8595	0.0013177	0.0151799	17.0365	3.66681e-05	0.000549456	3.30542e-05	0.000547366
	Adpgk	0.627882	6.71691	23.502	0.00131773	0.0151799	14.3892	0.00014865	0.00182034	0.000367567	0.0043023
	S100a13	0.537895	5.25431	23.5023	0.00131768	0.0151799	10.3326	0.00130699	0.0111871	0.00668105	0.0447382
	Nfic	0.725114	6.44854	23.4811	0.00132131	0.0151995	15.7353	7.28532e-05	0.000998029	0.00010314	0.001461
	Myo5a	0.722083	6.47904	23.475	0.00132236	0.0151995	15.6942	7.44528e-05	0.00101755	0.000107936	0.00151059
	Hdlbp	0.539932	8.06526	23.4693	0.00132334	0.0151995	13.2702	0.00026966	0.00307001	0.00113791	0.0110825
	Slc2a1	0.59429	5.99954	23.424	0.00133118	0.0152402	12.9823	0.000314455	0.00349134	0.000958505	0.00961116
	Apobec3	0.536403	8.62185	23.4194	0.00133198	0.0152402	13.1629	0.000285553	0.00322888	0.0011097	0.0108714
	Zscan20	-0.774372	4.63466	23.4322	0.00132974	0.0152402	12.7892	0.00034863	0.00378527	0.00118409	0.0113895
	Cd160	-0.810445	3.58895	23.4186	0.00133211	0.0152402	10.4045	0.0012571	0.0108727	0.00715314	0.0471087
	Tnfsf8	-1.13763	6.18211	25.8742	0.00133548	0.0152637	21.5063	3.52676e-06	7.20051e-05	1.95037e-07	5.77093e-06
	Il15ra	0.614944	4.62641	23.3868	0.00133765	0.0152735	10.0684	0.00150833	0.0125139	0.00690446	0.0458123
	Ech1	0.689839	6.19858	23.3555	0.00134312	0.0152911	14.9419	0.00011087	0.00142348	0.000175495	0.00229363
	1700097N02Rik	1.17295	1.91667	23.3557	0.00134308	0.0152911	13.2616	0.000270901	0.00308114	0.00135567	0.0126334
	Ndufv2	0.44362	6.3457	23.251	0.00136161	0.0154714	10.094	0.00148754	0.012387	0.00670374	0.044812
	Cndp2	0.910932	6.77288	24.1102	0.00136714	0.0154824	18.569	1.63865e-05	0.000273688	5.74812e-06	0.000116468
	Nt5dc2	2.10359	0.170838	23.2273	0.00136585	0.0154824	18.6988	1.53082e-05	0.000258267	3.11525e-05	0.000521056
	Snw1	0.446263	7.34392	23.1835	0.00137373	0.0155334	10.8824	0.000970827	0.00884211	0.0046224	0.033847
	Sec24b	-0.423817	7.36299	23.1731	0.00137559	0.0155394	10.3201	0.00131588	0.0112385	0.00669288	0.0447908
	Npc2	0.445683	8.06053	23.1641	0.00137723	0.0155429	11.0289	0.000897032	0.00826035	0.00504222	0.0361514
	Dgat2	1.20761	3.25752	23.078	0.00139292	0.0156182	14.0363	0.000179313	0.00215287	0.000475885	0.00531405
	Vps26a	0.512184	6.03897	23.1024	0.00138846	0.0156182	11.2763	0.000785034	0.00737774	0.00272537	0.0223434
	Kbtbd8	-0.958469	3.31461	23.076	0.00139329	0.0156182	11.4665	0.000708623	0.00679369	0.00287672	0.0232895
	Fam122b	-0.725094	4.05593	23.0838	0.00139186	0.0156182	10.3013	0.00132939	0.0113289	0.00596351	0.0411663
	Il4ra	0.430048	8.47578	23.0913	0.00139048	0.0156182	10.6093	0.0011252	0.00997537	0.00693943	0.0459665
	Sh3bgrl3	0.559513	8.28153	23.0002	0.0014073	0.015745	13.5174	0.000236363	0.00274728	0.000918451	0.00926237
	Tbc1d9b	0.423857	7.42078	23.003	0.00140678	0.015745	10.3378	0.00130331	0.011172	0.00683048	0.0454767
	A430035B10Rik	1.14647	1.1311	22.9749	0.00141203	0.0157676	12.0867	0.000507839	0.00515264	0.00365397	0.0279882
	Dennd5a	0.48312	7.46489	22.9443	0.00141775	0.0158164	11.7658	0.000603298	0.0059908	0.00264148	0.0217321
	Ppic	-1.22583	1.83327	22.9278	0.00142085	0.0158359	13.2999	0.000265421	0.00303063	0.00115323	0.0111943
	Cyb561	2.07132	0.743228	22.8959	0.00142687	0.0158877	18.0792	2.11902e-05	0.000341169	3.74937e-05	0.000613046
	2610042L04Rik	1.27964	1.62968	22.8754	0.00143076	0.0159158	14.2474	0.00016028	0.00194438	0.000931667	0.00937134
	Akap12	-0.639102	4.69297	22.8593	0.00143381	0.015924	10.5801	0.00114313	0.0100959	0.00485052	0.0351663
	Usp46	0.730211	4.15473	22.8571	0.00143423	0.015924	10.6939	0.00107488	0.00960226	0.0051526	0.0367262
	Igfbp4	1.06018	8.11924	24.6343	0.00143928	0.015965	20.7157	5.32764e-06	0.000103181	6.07322e-07	1.62762e-05
	Sp100	-0.449547	8.6986	22.8189	0.00144153	0.0159746	11.0222	0.000900265	0.00827704	0.004625	0.033847
	St6galnac4	0.618418	5.67868	22.7626	0.00145238	0.0160731	12.5821	0.000389463	0.00413135	0.00128206	0.0121167
	Ifi27	-0.444481	6.24203	22.7585	0.00145317	0.0160731	9.91073	0.00164318	0.0133865	0.00689638	0.0458123
	Atp8b2	-0.420253	8.07546	22.7308	0.00145856	0.0161174	10.273	0.00134993	0.0114788	0.00763914	0.0494487
	Ddc	-1.28116	1.59333	22.5688	0.0014905	0.0163927	13.8437	0.00019866	0.00235604	0.00116579	0.0112787
	Dhrs13	-1.21332	1.37922	22.5694	0.00149037	0.0163927	13.1119	0.000293419	0.00330501	0.00175907	0.0156663
	Rasa2	-0.529148	6.51522	22.5029	0.00150374	0.0164932	12.0075	0.000529855	0.00532046	0.00169753	0.0152699
	2010109I03Rik	-1.4968	1.39255	22.4445	0.0015156	0.0166034	14.5341	0.000137649	0.00170798	0.000326909	0.00389683
	Skap1	-0.505008	7.62239	22.4388	0.00151678	0.0166034	12.1406	0.000493364	0.00501888	0.00184493	0.016247
	Gm16576	-1.07268	2.8709	22.4198	0.00152065	0.0166211	12.2594	0.000462923	0.00475905	0.00165673	0.0149722
	Kantr	-1.00607	3.54367	22.4169	0.00152124	0.0166211	12.2651	0.000461497	0.00474857	0.00178792	0.0158627
	Runx2	1.03871	6.05057	24.0619	0.00152329	0.0166279	19.2559	1.14319e-05	0.000201793	1.75465e-06	4.14084e-05
	Ddb2	-0.653017	5.52869	22.3669	0.00153155	0.0166712	12.7985	0.000346905	0.00377964	0.000986133	0.00985964
	Hlcs	-0.518218	5.59828	22.3678	0.00153137	0.0166712	10.4016	0.00125906	0.0108727	0.00512617	0.0365734
	Ckap4	2.38138	2.14221	22.993	0.00153517	0.0166918	19.243	1.15089e-05	0.000202674	1.59915e-06	3.83464e-05
	Nxpe3	-0.568141	7.50747	22.337	0.00153774	0.0166918	13.3667	0.000256136	0.00294771	0.000675789	0.00706579
	Ppfibp1	0.718831	4.85982	22.3429	0.00153652	0.0166918	12.0406	0.000520541	0.00525236	0.00148433	0.013647
	Peli2	1.96629	4.57106	27.1262	0.00154304	0.0167337	24.3099	8.20157e-07	1.9277e-05	8.07395e-09	3.26827e-07
	4930431P03Rik	-1.0222	4.34059	22.3088	0.00154965	0.0167752	14.6186	0.000131606	0.00164919	0.000298888	0.00361109
	Fbxo27	-1.58975	1.05044	22.2709	0.00155157	0.0167752	15.3808	8.78783e-05	0.00118028	0.000303588	0.00365623
	Sh3bp5	0.523898	6.79235	22.2766	0.00155038	0.0167752	12.038	0.000521271	0.00525236	0.00171623	0.0153645
	Xpnpep1	0.501064	5.67034	22.2071	0.00156506	0.0168783	10.1355	0.00145441	0.0121807	0.00626951	0.0426181
	Fgl2	2.56951	7.05035	33.0426	0.00157869	0.0170096	32.9735	9.34229e-09	3.54763e-07	1.04518e-15	1.45057e-13
	Cdkn2d	0.488515	5.81434	22.1334	0.00158082	0.0170168	10.1105	0.00147427	0.0123205	0.00616573	0.0421727
	Ogfod1	-0.808108	5.0984	22.112	0.00158543	0.0170507	14.0317	0.000179753	0.00215593	0.000294835	0.00356925
	Lmo4	0.72201	4.37305	22.0962	0.00158884	0.0170584	10.8953	0.000964061	0.00878735	0.00470515	0.0343258
	Id2	1.40196	6.98901	26.3882	0.00159337	0.0170888	23.9097	1.00961e-06	2.30786e-05	2.89378e-09	1.27304e-07
	Papss2	3.7341	0.974527	23.7568	0.00159554	0.0170963	22.834	1.7661e-06	3.83412e-05	5.47712e-08	1.84012e-06
	4833419F23Rik	1.22795	1.26202	22.0306	0.00160314	0.0171462	12.8782	0.000332429	0.00363892	0.00194275	0.0169605
	Vps54	0.62079	8.45586	22.0094	0.00160779	0.0171645	14.2398	0.000160931	0.00195025	0.0004227	0.00480174
	Tube1	1.01036	2.72111	21.9876	0.00161259	0.0171999	11.2755	0.000785364	0.00737774	0.00278871	0.0226714
	Selplg	0.492773	9.12825	21.9627	0.00161809	0.0172428	11.7563	0.000606371	0.00600601	0.00214401	0.0183516
	Srp54a	1.59631	0.692387	21.9303	0.0016253	0.01728	14.6686	0.000128166	0.00161009	0.000470682	0.0052711
	Rbx1	0.514994	5.4571	21.931	0.00162514	0.01728	9.90718	0.00164635	0.013403	0.00621617	0.0423672
	Alcam	1.0637	5.38998	23.1553	0.00163191	0.0172953	17.7976	2.45687e-05	0.00038916	7.43925e-06	0.000146579
	Gsto1	0.678955	5.19685	21.9013	0.00163177	0.0172953	12.2475	0.000465881	0.00477682	0.00136904	0.0127478
	Degs2	-0.81928	4.86569	21.8868	0.00163502	0.0172983	13.1843	0.000282301	0.00319832	0.000495969	0.00550143
	Rnf130	1.06167	5.04367	22.6391	0.00164353	0.017327	16.6534	4.48707e-05	0.000649011	2.19151e-05	0.00038419
	Angel1	-0.918531	4.01305	21.8479	0.00164379	0.017327	12.6935	0.000366928	0.00393528	0.00129415	0.0122003
	Uqcr11	0.764372	3.97537	21.8599	0.00164108	0.017327	10.4694	0.00121369	0.0105829	0.00595815	0.0411663
	Ttn	-0.776372	8.0235	22.028	0.00165018	0.0173383	16.3417	5.28873e-05	0.000750074	4.3669e-05	0.000689828
	Idua	-0.606469	5.41368	21.8117	0.001652	0.0173383	11.5317	0.000684199	0.00659751	0.00186085	0.0163615
	Kmt2d	-0.593733	10.3945	21.7916	0.00165658	0.0173673	13.7207	0.000212105	0.00249266	0.000514187	0.00564444
	Stk32c	2.16089	3.54423	24.5683	0.00165932	0.0173804	21.0957	4.36915e-06	8.64781e-05	4.52024e-07	1.24579e-05
	Fgfr1	1.61628	0.0497383	21.7539	0.0016652	0.0174107	13.9614	0.000186599	0.00222886	0.000977491	0.00978163
	Fbxo46	-0.547423	5.25189	21.7585	0.00166416	0.0174107	10.1089	0.00147556	0.0123224	0.00611926	0.0419867
	Naga	0.71298	6.21322	21.7254	0.00167176	0.0174636	14.5597	0.000135788	0.00168946	0.000169162	0.00222333
	Spire1	2.21528	1.08139	21.7041	0.00167671	0.0174919	18.3653	1.82348e-05	0.000300188	1.18874e-05	0.000221026
	Muc20	2.09513	0.834049	21.6943	0.00167897	0.0174919	17.6931	2.59561e-05	0.000405625	3.36242e-05	0.000554763
	Dmd	-1.4714	0.603829	21.6981	0.0016781	0.0174919	13.1195	0.000292234	0.00329484	0.00109418	0.0107553
	Lad1	0.647635	5.77827	21.669	0.00168486	0.0175022	12.9175	0.00032552	0.00359707	0.000753592	0.00778846
	Zfp882	-0.877663	4.03625	21.6701	0.0016846	0.0175022	11.9598	0.000543597	0.00544905	0.00182789	0.0161436
	Specc1	1.05489	2.77041	21.6583	0.00168735	0.0175022	11.6914	0.000627906	0.00617212	0.00216393	0.0184814
	Smco4	-0.7901	4.18211	21.6578	0.00168746	0.0175022	11.392	0.000737624	0.00699692	0.0030043	0.0241546
	Dusp16	1.09637	4.32081	21.9576	0.00169046	0.0175177	14.988	0.000108196	0.0013953	0.000157314	0.00208755
	Gm12216	1.01118	3.18806	21.6275	0.00169455	0.0175289	11.6678	0.000635897	0.00622442	0.00224682	0.0191612
	Eng	3.08961	1.55113	23.0298	0.00170117	0.0175817	20.9628	4.68291e-06	9.17535e-05	3.26371e-07	9.21267e-06
	Dpp8	0.471449	7.73212	21.5377	0.00171583	0.0177019	11.1756	0.000828809	0.00773599	0.00336416	0.0262162
	Mcoln3	-1.56714	2.65707	21.5091	0.00172267	0.0177312	15.7935	7.06437e-05	0.000975787	7.24854e-05	0.00107923
	Cd55	-0.875175	5.00941	21.5797	0.00172074	0.0177312	14.2079	0.000163684	0.00197949	0.000191263	0.00247474
	Zbtb6	-0.819968	5.1101	21.5067	0.00172323	0.0177312	13.6034	0.000225773	0.0026347	0.000287803	0.00349865
	Numa1	-0.541764	9.211	21.489	0.00172749	0.0177593	12.5951	0.000386751	0.00411006	0.00107915	0.0106346
	Gtf2f1	0.454831	6.409	21.4733	0.00173126	0.0177824	10.0358	0.00153527	0.0126668	0.00602148	0.0414227
	Sumo3	0.58826	6.25211	21.4609	0.00173426	0.0177931	12.6039	0.000384943	0.00409615	0.000896748	0.00905917
	Enox2	0.706151	4.40701	21.4532	0.00173613	0.0177931	10.7026	0.00106986	0.00957941	0.00493699	0.0357265
	Ccdc146	1.60647	0.812895	21.411	0.00174637	0.017859	15.1403	9.98107e-05	0.00130888	0.000344352	0.00406321
	Cyp20a1	0.978149	4.05994	21.3889	0.00175178	0.0178829	13.1437	0.00028848	0.00325882	0.000671966	0.00703212
	Fbxo6	0.627007	4.70936	21.3931	0.00175074	0.0178829	10.059	0.00151608	0.0125618	0.00576151	0.0401721
	Trnp1	7.13258	2.37009	28.4999	0.00176994	0.0179582	30.3584	3.59143e-08	1.1728e-06	1.16168e-13	1.07483e-11
	Spen	-0.458121	8.1302	21.3169	0.00176953	0.0179582	10.849	0.000988513	0.00897515	0.00443834	0.0328105
	Fam20a	1.512	2.14909	21.2205	0.00179362	0.0181196	14.5812	0.00013425	0.00167389	0.000157399	0.00208755
	Clic1	0.48003	8.34584	21.2242	0.00179269	0.0181196	11.3192	0.000767116	0.00723546	0.00344129	0.0266746
	Nhsl1	-1.44984	2.65479	21.2118	0.00179582	0.0181262	14.9421	0.000110858	0.00142348	0.000173201	0.00226873
	Gm5134	-1.9372	1.15601	21.205	0.00179755	0.0181278	19.9101	8.1171e-06	0.000148788	2.02161e-05	0.000357633
	Grina	0.730935	6.99046	21.3366	0.00181294	0.01822	15.2155	9.59107e-05	0.00126772	6.67587e-05	0.00100293
	Cysltr1	1.62633	1.61493	21.1464	0.00181242	0.01822	15.7828	7.10438e-05	0.000978993	0.000125227	0.00171455
	Pacsin1	-0.594476	7.01114	21.0845	0.00182832	0.0183223	13.1888	0.00028163	0.00319381	0.000508725	0.00560559
	Prkdc	-0.563129	7.05537	21.0755	0.00183066	0.0183223	12.6489	0.000375782	0.00401914	0.000747676	0.00773417
	Sec63	0.547464	7.13665	21.0922	0.00182633	0.0183223	12.381	0.000433713	0.00449843	0.00101913	0.0101461
	Maged1	-1.87257	1.78306	21.0646	0.00183347	0.0183305	17.1814	3.3975e-05	0.000513723	2.76049e-05	0.000469808
	Pyhin1	-0.488806	7.61447	21.0563	0.00183563	0.0183305	11.3794	0.000742619	0.00703858	0.00254967	0.0211559
	Prodh	0.93547	3.30521	21.0529	0.00183651	0.0183305	10.7738	0.00102946	0.00928189	0.00381353	0.0289818
	Lrrc58	0.493768	6.86063	21.0282	0.00184295	0.0183791	11.1286	0.000850068	0.0078902	0.00277446	0.0226046
	Pydc4	-1.44286	4.35371	22.9492	0.0018494	0.0184119	18.4711	1.72503e-05	0.000286473	6.33351e-06	0.000127084
	Il1rl2	-1.5096	0.72625	21.0048	0.00184907	0.0184119	13.4564	0.00024417	0.00282675	0.00099928	0.00997471
	Fam83g	2.30667	3.81554	24.8898	0.00185566	0.018435	22.4489	2.15805e-06	4.63324e-05	5.41784e-08	1.82547e-06
	Zfp931	-1.08554	1.38214	20.9706	0.00185805	0.018435	11.0756	0.000874707	0.00810599	0.00444568	0.0328375
	Sh2d1a	-0.467047	6.06638	20.986	0.001854	0.018435	9.84521	0.00170275	0.0137428	0.00574647	0.0401152
	Zfp456	-0.792551	3.70852	20.9727	0.00185749	0.018435	9.92996	0.0016261	0.0133032	0.00756675	0.0491438
	Atf5	1.01573	3.07082	20.9646	0.00185964	0.0184351	11.2556	0.000793812	0.00743912	0.00256052	0.0211706
	Zfp1	0.800967	5.92189	21.2281	0.00186673	0.0184897	14.9791	0.000108708	0.0013988	7.93114e-05	0.00116597
	Zfp629	1.13163	2.0917	20.926	0.00186986	0.0185049	11.8126	0.000588306	0.00585694	0.00181483	0.0160648
	Iffo2	-0.473907	6.09053	20.8941	0.00187836	0.0185733	10.0175	0.00155059	0.0127661	0.00454822	0.0334109
	Nkg7	2.83933	5.74709	30.9858	0.00189409	0.0187129	31.4039	2.09559e-08	7.20662e-07	9.15942e-15	9.88708e-13
	Atm	-0.457834	7.74726	20.754	0.00191627	0.0188639	10.6699	0.00108896	0.0096771	0.00434721	0.0323033
	Lmo2	3.64741	2.50324	24.4544	0.0019202	0.0188749	23.7932	1.07259e-06	2.43273e-05	4.08846e-09	1.75233e-07
	Ifi27l2a	-0.554399	7.19922	20.7321	0.00192228	0.0188795	12.409	0.000427266	0.00445136	0.00105282	0.0104369
	Parp12	1.35081	5.3688	23.584	0.00192715	0.0188796	20.093	7.37662e-06	0.000137156	3.41011e-07	9.60266e-06
	Ksr2	-1.32485	3.12049	20.7162	0.00192665	0.0188796	13.4496	0.000245055	0.00283417	0.000317252	0.00379651
	Slc25a51	0.454159	6.60935	20.7197	0.0019257	0.0188796	9.99491	0.00156973	0.0128964	0.00551679	0.0387205
	Mfsd9	0.961088	2.04845	20.7009	0.00193088	0.0189003	10.1523	0.00144119	0.012096	0.00578339	0.0402524
	Reep5	0.520597	6.93994	20.6896	0.00193403	0.0189152	11.6288	0.000649385	0.00632459	0.00137642	0.0127961
	Havcr2	3.26933	3.29838	25.7132	0.00194039	0.0189615	24.8114	6.32225e-07	1.52598e-05	1.55173e-09	7.12208e-08
	Pja1	-0.635576	5.6943	20.6335	0.00194964	0.019036	12.2051	0.000476594	0.0048738	0.0011975	0.0114806
	Catsperd	-1.21472	1.50902	20.62	0.00195344	0.0190545	12.5686	0.000392278	0.00415743	0.00195808	0.0170364
	Zfp638	-0.421186	7.88483	20.6127	0.00195549	0.0190545	9.81918	0.00172702	0.0138852	0.00745132	0.0485565
	Ctso	0.601555	6.37597	20.5973	0.00195982	0.0190715	12.6199	0.000381653	0.00407446	0.000789632	0.00808922
	Adamtsl4	0.680495	5.11248	20.5252	0.00198026	0.0191743	11.5835	0.0006654	0.00644288	0.00138062	0.0128147
	Rbm12b1	-1.46212	3.33798	20.7731	0.0019896	0.0192488	15.1185	0.000100967	0.00132107	9.49922e-05	0.00136146
	Dio2	1.57405	1.24057	20.4671	0.00199695	0.0192882	15.0537	0.000104495	0.00135809	0.000262035	0.00323945
	Tmed10	0.468808	6.94736	20.4641	0.00199782	0.0192882	10.5074	0.00118899	0.010422	0.00308211	0.0245964
	Slc7a5	0.462534	6.063	20.4505	0.00200176	0.0193023	9.63488	0.00190916	0.0150691	0.00626219	0.0425931
	Pear1	-0.427619	7.35128	20.3692	0.00202545	0.0194824	9.80503	0.00174036	0.0139636	0.00694347	0.0459665
	Plag1	1.5336	2.61478	20.3257	0.00203829	0.0195415	14.3904	0.00014856	0.00182034	0.000147997	0.00198088
	Sh3kbp1	-0.438439	8.89973	20.3194	0.00204015	0.0195432	10.1289	0.00145961	0.0122154	0.00546184	0.0384209
	Clip1	-0.550961	7.20989	20.2982	0.00204644	0.0195873	12.2134	0.00047447	0.00485634	0.00116221	0.0112534
	Srpk2	-0.450608	6.70365	20.282	0.00205128	0.0196176	9.91466	0.00163967	0.0133767	0.00622817	0.0424112
	Gzmb	3.41643	5.15409	30.6255	0.00205721	0.019626	31.7182	1.78242e-08	6.25887e-07	3.60075e-15	4.24016e-13
	Dcaf7	-0.436759	7.84831	20.2711	0.00205454	0.019626	10.0714	0.00150589	0.012513	0.00623797	0.0424531
	Parp16	-0.855868	3.36629	20.2665	0.00205591	0.019626	9.88632	0.00166512	0.013537	0.00663637	0.0444893
	Syne2	-0.581691	5.43548	20.1871	0.00207985	0.0197524	10.7695	0.00103187	0.0092964	0.00282972	0.0229568
	Pcgf5	0.598471	5.13022	20.1953	0.00207737	0.0197524	10.2855	0.00134079	0.0114094	0.0040089	0.0301066
	Ptdss2	0.701836	4.20109	20.1845	0.00208063	0.0197524	9.70436	0.00183831	0.0146087	0.00681637	0.0454347
	Flot1	0.762971	5.18079	20.1736	0.00208393	0.0197677	12.7415	0.000357629	0.00386041	0.000618807	0.0065767
	Ube2d1	-0.536519	5.24701	20.1568	0.00208908	0.0197843	9.48781	0.00206841	0.0160543	0.00751516	0.0488632
	Ifitm3	4.19449	3.40232	27.1639	0.00209411	0.0198158	28.3232	1.02657e-07	2.99195e-06	1.12124e-11	7.59964e-10
	2810001G20Rik	0.951201	2.85198	20.121	0.00210005	0.0198559	10.3802	0.00127372	0.0109506	0.00459971	0.0337255
	Rnf152	1.21609	0.892945	20.0643	0.00211755	0.0199258	11.6401	0.00064546	0.00629688	0.00310026	0.0247046
	I730030J21Rik	-0.663216	4.80351	20.0639	0.00211769	0.0199258	10.3576	0.00128942	0.0110693	0.00358938	0.0276022
	Gm5595	-1.75316	0.968062	20.0396	0.00212524	0.019951	16.7225	4.32641e-05	0.000628894	0.000123209	0.00169583
	Atp8a1	0.572449	7.28611	20.0476	0.00212275	0.019951	12.5163	0.000403422	0.00424467	0.000890042	0.00900704
	4930486L24Rik	-1.24278	0.83593	20.0388	0.00212551	0.019951	11.3588	0.000750922	0.00710573	0.00321401	0.0253627
	Hcst	-0.655118	4.86457	20.0281	0.00212883	0.0199661	10.3925	0.00126528	0.0108942	0.00328627	0.0257988
	Fam81a	-2.64272	0.697936	20.1015	0.00213635	0.0200045	21.5147	3.51134e-06	7.18161e-05	1.30805e-06	3.21714e-05
	Ntng2	0.546857	5.45233	19.966	0.00214837	0.0200847	10.1029	0.00148035	0.012347	0.00458321	0.0336256
	Limk1	0.582679	5.78269	19.9598	0.00215033	0.020087	11.2874	0.000780368	0.00735451	0.00201212	0.0174193
	Zfp87	-0.711109	4.67766	19.9292	0.00216006	0.0201295	10.7345	0.00105158	0.00943022	0.00275819	0.0225491
	Atp6v0a1	1.15298	4.9246	21.2478	0.00216376	0.0201318	16.4171	5.08246e-05	0.000726119	1.40819e-05	0.00025853
	Zfp773	-1.5674	1.71163	19.8372	0.00218959	0.0202589	15.4351	8.53889e-05	0.00115083	0.000183395	0.00238352
	Zfp862-ps	-0.734767	5.47386	19.8506	0.00218526	0.0202589	12.8724	0.000333465	0.00364518	0.000464131	0.00520273
	Rbm12b2	-0.993878	3.95182	19.8247	0.00219364	0.0202803	12.3816	0.000433582	0.00449843	0.00103745	0.0103196
	Il17rb	1.21533	3.79496	20.0775	0.00219783	0.0202948	14.0085	0.000181987	0.002176	0.000259167	0.0032074
	Cubn	1.60809	0.927423	19.8039	0.00220043	0.0202948	15.2872	9.23384e-05	0.00122746	0.000307319	0.00369353
	Cd200	-0.479911	5.99034	19.8078	0.00219914	0.0202948	9.70638	0.0018363	0.0146087	0.00538306	0.0379647
	Trpm6	-1.63811	0.991889	19.7712	0.00221112	0.0203773	14.5866	0.000133866	0.00167107	0.000336835	0.00398903
	Tgfb3	1.44685	1.66603	19.7478	0.0022188	0.0204319	13.4435	0.000245859	0.00284066	0.000521099	0.00571493
	Lpxn	0.541467	6.95935	19.6962	0.00223589	0.0205668	11.7101	0.000621625	0.00613624	0.00110083	0.0107935
	Slc25a24	0.539429	5.68833	19.6929	0.00223697	0.0205668	10.2993	0.00133079	0.0113326	0.00430243	0.0320702
	S100a6	1.18945	6.16696	22.2976	0.00224658	0.020574	19.3185	1.10627e-05	0.000196451	2.92724e-07	8.34371e-06
	Vegfc	1.28595	0.778014	19.676	0.0022426	0.020574	12.0525	0.000517238	0.00523363	0.00240787	0.0202532
	Fermt3	0.43853	8.78834	19.6571	0.00224893	0.0205793	9.9657	0.00159484	0.013075	0.00543931	0.0383151
	Gm4841	1.67916	4.34522	22.4394	0.00225674	0.0205861	19.2962	1.11931e-05	0.000198313	1.11732e-06	2.80123e-05
	Spag16	1.69306	1.78264	19.6351	0.0022563	0.0205861	14.6096	0.000132242	0.00165416	0.000120626	0.00166225
	Poldip2	0.581125	5.13165	19.6376	0.00225547	0.0205861	9.922	0.00163315	0.0133422	0.00503928	0.0361514
	Lrp12	0.845527	3.49327	19.6372	0.00225563	0.0205861	9.85178	0.00169667	0.0137239	0.00677419	0.0452311
	Pcsk4	0.974939	3.54569	19.5649	0.0022801	0.0207667	11.2685	0.000788331	0.00739965	0.00251425	0.0209365
	Pparg	2.74657	2.35264	21.3918	0.0022942	0.0208216	19.2347	1.15593e-05	0.000203256	5.37875e-07	1.45488e-05
	Nab2	-0.636536	6.3505	19.518	0.00229615	0.0208216	12.7565	0.000354765	0.00384016	0.000544689	0.00592903
	Abhd4	0.706131	5.08958	19.516	0.00229685	0.0208216	11.521	0.000688162	0.00663024	0.00125233	0.0118889
	Fndc3a	0.496232	6.97911	19.52	0.00229545	0.0208216	10.8306	0.000998379	0.00905062	0.00225821	0.0192303
	Lilr4b	2.22059	5.14301	25.9282	0.00230178	0.0208339	24.8696	6.13437e-07	1.493e-05	1.41628e-10	8.05414e-09
	Slc24a3	-1.9953	2.03673	19.6799	0.00230029	0.0208339	16.4307	5.04616e-05	0.000724484	2.00369e-05	0.00035554
	Jarid2	-0.528494	6.93219	19.4484	0.00232023	0.0209521	11.4018	0.000733749	0.00698289	0.00134814	0.0125754
	Bbs1	1.16701	1.53685	19.4289	0.00232704	0.0209974	12.005	0.000530581	0.00532316	0.00252085	0.0209765
	Zbp1	0.464987	7.59565	19.3537	0.00235351	0.021197	10.4023	0.00125859	0.0108727	0.00398234	0.029991
	Ggact	0.753346	4.62154	19.3434	0.00235719	0.0212038	11.0561	0.00088394	0.00816559	0.00205159	0.0177035
	Acyp1	-1.15275	3.40181	19.3256	0.00236352	0.0212443	12.7715	0.000351943	0.0038167	0.00075958	0.00782996
	Fn1	5.29034	3.5451	28.0515	0.00239871	0.0214778	30.7446	2.94314e-08	9.77526e-07	8.95763e-14	8.42162e-12
	Rftn2	-1.08213	2.43409	19.2294	0.00239813	0.0214778	11.2109	0.00081319	0.00760848	0.0022963	0.0195119
	Hist1h2bc	1.24756	1.69915	19.2159	0.00240305	0.0215002	12.1978	0.000478461	0.0048886	0.00134756	0.0125754
	Tnfrsf11a	4.70174	1.78154	22.97	0.00241679	0.0215333	23.936	9.95918e-07	2.28551e-05	1.57532e-09	7.202e-08
	Rbsn	0.477176	6.06161	19.1901	0.00241245	0.0215333	9.61278	0.00193228	0.0152001	0.00542981	0.0382713
	Spo11	0.924403	2.75685	19.1844	0.00241455	0.0215333	9.80192	0.00174329	0.0139775	0.00614151	0.0420421
	Tgtp1	1.01859	4.82434	19.734	0.00242049	0.0215383	14.3784	0.000149506	0.00182698	0.000106578	0.00149517
	Mepce	-0.513654	6.88323	19.1638	0.00242209	0.0215383	10.9496	0.000936263	0.00858114	0.00201268	0.0174193
	Sepn1	1.71313	3.05328	19.628	0.00243717	0.0216229	15.2055	9.64226e-05	0.00127304	4.27078e-05	0.000678321
	Asap3	1.5965	-0.0575488	19.1128	0.00244093	0.0216234	12.9067	0.000327401	0.00361258	0.00123048	0.0117132
	Gm1966	-0.558297	8.64912	19.0705	0.00245672	0.0217007	12.0341	0.000522373	0.00525892	0.00115508	0.0112029
	Il1r2	0.753205	5.37023	19.0399	0.00246821	0.0217658	12.521	0.000402395	0.00424233	0.000487961	0.00542811
	Kank3	1.12884	1.32591	19.0167	0.00247697	0.0218265	11.4741	0.000705719	0.00678258	0.00375386	0.0286404
	Rab14	0.532608	7.22968	18.9878	0.0024879	0.0218487	11.4303	0.000722577	0.00689345	0.00171406	0.0153593
	Cnrip1	-1.03289	2.36489	18.9947	0.0024853	0.0218487	10.1026	0.00148062	0.012347	0.00341089	0.0264918
	Pdlim1	-0.682029	5.04813	18.9796	0.00249105	0.0218515	10.9877	0.000917183	0.00841931	0.00188448	0.0165431
	Phospho2	-0.598894	4.80463	18.9442	0.00250457	0.0219371	9.1705	0.00245948	0.0181933	0.00751385	0.0488632
	Slc43a2	0.650132	7.38377	18.9235	0.00251251	0.0219571	13.1773	0.000283366	0.00320726	0.000348102	0.00410204
	Bbc3	0.643801	4.73978	18.9238	0.00251242	0.0219571	9.68726	0.0018555	0.0147052	0.00498449	0.0359364
	Mapk14	-0.457451	7.2967	18.9248	0.00251203	0.0219571	10.0313	0.00153902	0.0126887	0.00499386	0.0359817
	Pramef8	-0.534984	5.43823	18.9185	0.00251445	0.0219576	9.62486	0.00191961	0.0151208	0.00552485	0.0387538
	Fam120b	-0.545389	6.59703	18.7637	0.00257499	0.0224191	11.2363	0.000802109	0.00751084	0.00170357	0.0152973
	Usp27x	1.00569	3.31433	18.7459	0.00258209	0.0224615	10.7566	0.00103908	0.00932532	0.00256891	0.0212249
	Ifitm2	2.2769	3.1445	20.8474	0.00258963	0.0224795	18.3482	1.83992e-05	0.000301142	1.42938e-06	3.45317e-05
	Fam167a	2.10431	1.97484	19.0306	0.00258935	0.0224795	15.7303	7.30442e-05	0.000999471	2.03714e-05	0.000359832
	BC065397	-0.92925	2.62425	18.635	0.00262677	0.0227358	9.56966	0.00197819	0.0154985	0.00660323	0.044318
	Glul	0.599972	6.86975	18.6235	0.00263145	0.0227578	12.156	0.00048931	0.00498634	0.000774454	0.00795471
	Tm4sf5	1.71365	0.477075	18.6057	0.0026387	0.0228035	14.8533	0.000116207	0.00147575	0.000335868	0.00398326
	Trpv2	-0.62732	6.57984	18.5816	0.00264859	0.0228301	12.3528	0.000440329	0.00455893	0.000575518	0.00619519
	4930481A15Rik	-0.768879	4.27494	18.5792	0.0026496	0.0228301	10.4694	0.00121371	0.0105829	0.00391931	0.0295928
	Rnf166	0.578183	6.70439	18.5289	0.0026704	0.0229414	11.6803	0.000631669	0.00619865	0.00119395	0.011456
	Hist2h2be	0.980555	3.2555	18.5326	0.00266888	0.0229414	10.4288	0.00124066	0.0107937	0.00334609	0.026161
	Micall1	-0.454932	7.21388	18.5166	0.00267552	0.0229685	9.84132	0.00170635	0.0137475	0.00523176	0.0370996
	Man1a2	0.515463	6.95726	18.4799	0.00269088	0.0230325	10.8081	0.00101055	0.00913259	0.00177816	0.0157881
	Gphn	0.617877	5.4949	18.4833	0.00268944	0.0230325	10.7675	0.00103298	0.00929922	0.00208613	0.0179352
	Cdkl5	0.98334	1.79227	18.4935	0.00268518	0.0230325	9.84228	0.00170546	0.0137475	0.00727527	0.0476489
	Chpt1	0.993946	2.74602	18.4565	0.00270072	0.0230828	10.1809	0.00141907	0.0119597	0.0038722	0.0293321
	Ccdc38	-1.19358	1.08456	18.422	0.0027153	0.0231465	11.3304	0.000762478	0.00719755	0.00367241	0.0281109
	Avil	-1.30361	0.313125	18.4185	0.00271678	0.0231465	10.2387	0.00137525	0.0116601	0.00462224	0.033847
	Mcm4	-0.466835	6.71247	18.4108	0.00272008	0.0231465	9.71781	0.00182491	0.014532	0.00537419	0.0379251
	Fam135a	1.68192	0.710022	18.3742	0.00273566	0.0231944	13.8389	0.00019917	0.00235968	0.000376111	0.00438246
	Setx	-0.449612	9.01956	18.3602	0.00274168	0.0232286	9.81745	0.00172864	0.0138887	0.00525878	0.037246
	Picalm	0.686579	8.64401	18.3213	0.00275846	0.0233368	13.3443	0.000259214	0.00297726	0.000243986	0.00305192
	Zfp459	-1.45684	1.69605	18.3068	0.00276474	0.0233619	14.3048	0.000155467	0.00189387	0.000360398	0.00422263
	Tapbp	0.451547	9.2025	18.3052	0.00276543	0.0233619	9.83477	0.00171244	0.013787	0.005058	0.0362302
	Intu	1.44026	1.00199	18.2915	0.0027714	0.0233784	13.0158	0.000308876	0.00344581	0.00105987	0.0104889
	Gramd4	0.555199	8.32233	18.2539	0.00278783	0.0234845	11.6628	0.000637635	0.0062362	0.00148003	0.0136181
	Pkm	0.515532	8.70862	18.2535	0.00278801	0.0234845	11.0095	0.000906458	0.00832742	0.00229199	0.0194894
	Sptbn4	1.51453	0.964232	18.2381	0.00279477	0.0235075	13.9579	0.000186954	0.00223082	0.000612811	0.00653031
	Pak4	0.839968	3.98618	18.239	0.00279438	0.0235075	10.3815	0.00127286	0.0109506	0.00380083	0.0289042
	Scg5	-1.50532	1.40547	18.2277	0.00279937	0.0235123	12.8831	0.000331564	0.00363287	0.00055059	0.00597652
	Ppp1r21	0.60786	6.43472	18.1922	0.00281508	0.0235965	11.7717	0.000601375	0.00597683	0.000924152	0.00931181
	Plscr4	-1.47758	0.182865	18.1864	0.00281765	0.0235978	11.6462	0.000643343	0.00628148	0.00172087	0.0153731
	Capn3	-0.831761	4.75357	18.1405	0.00283816	0.0237355	11.6212	0.000652042	0.00634516	0.0008378	0.0085601
	Tcf4	1.49428	3.71036	19.1126	0.00284602	0.0237842	14.9925	0.000107941	0.00139355	5.88769e-05	0.000894899
	Lmbrd2	0.667995	4.53321	18.0918	0.00286012	0.0238677	9.46595	0.0020932	0.0162143	0.00633846	0.0429865
	Cep112	-1.18776	1.35221	18.0742	0.00286808	0.0239171	11.4343	0.000721019	0.00688423	0.00305634	0.0244717
	Atp5g3	0.442014	6.92419	17.9964	0.00290373	0.0241453	9.27558	0.0023223	0.017493	0.00532191	0.0376245
	Mfsd2b	1.41249	1.90831	17.9785	0.00291204	0.0241971	12.6415	0.000377277	0.00403143	0.000605153	0.0064783
	Csrp1	0.54739	6.64403	17.9646	0.00291849	0.0242092	10.9495	0.000936285	0.00858114	0.00193965	0.0169509
	Mib2	-0.851779	5.44097	18.346	0.00293661	0.0242275	13.4989	0.000238701	0.00277169	0.000158515	0.00209996
	Rarg	0.610485	7.59544	17.9371	0.0029313	0.0242275	12.2662	0.000461233	0.00474857	0.000608253	0.00649955
	2310067B10Rik	-0.639554	6.30802	17.9365	0.00293156	0.0242275	12.0945	0.000505717	0.00513558	0.000653638	0.00687736
	Zfp827	-0.558408	6.01118	17.9171	0.00294064	0.0242275	10.5465	0.00116407	0.0102343	0.00230928	0.0195936
	Pqlc3	0.517259	5.57779	17.9299	0.00293468	0.0242275	9.24108	0.00236645	0.0177158	0.0065833	0.0442098
	Ptprcap	0.469887	8.42512	17.8941	0.00295149	0.0242325	10.0958	0.0014861	0.0123838	0.00490484	0.035538
	Sun2	-0.443557	9.2586	17.8968	0.00295018	0.0242325	9.56158	0.00198692	0.015546	0.00575162	0.0401271
	Gpr15	0.998436	4.71749	18.3463	0.00295805	0.0242681	13.3212	0.000262423	0.00300524	0.000200273	0.00257988
	Mical1	0.493826	7.46137	17.8619	0.00296667	0.0243217	10.4566	0.00122212	0.0106483	0.00309511	0.0246804
	Hsdl1	-0.519475	6.69741	17.8474	0.00297357	0.0243598	10.5338	0.00117213	0.0102975	0.00274723	0.0224752
	Mtmr6	0.425915	7.0417	17.8349	0.00297955	0.0243758	8.9816	0.00272711	0.0196378	0.00744091	0.0485379
	Smurf2	0.439033	7.13531	17.8277	0.00298295	0.0243866	9.27518	0.00232279	0.017493	0.00628645	0.0427083
	Dcbld2	1.85677	1.66585	17.788	0.00300202	0.0244624	14.2765	0.000157825	0.00191859	8.51505e-05	0.00123622
	Spred3	1.52149	1.05733	17.7905	0.0030008	0.0244624	13.036	0.000305553	0.00342184	0.000728431	0.00755521
	Glrx	1.43616	5.85913	21.2981	0.00302343	0.0245454	19.4542	1.0304e-05	0.000185663	9.06151e-08	2.92589e-06
	Pgpep1l	-1.33596	3.17199	17.6614	0.00306647	0.0248543	12.7039	0.000364901	0.00392075	0.000374873	0.00437464
	Cbl	-0.497741	8.10243	17.653	0.00306788	0.0248543	10.5019	0.00119255	0.0104375	0.00323221	0.0254774
	Cecr6	-0.905988	3.69785	17.6296	0.00307951	0.0249139	10.396	0.00126292	0.0108942	0.00398811	0.0299957
	Pard6b	-0.972241	2.65867	17.5887	0.0030999	0.0250441	9.76546	0.00177821	0.0141989	0.00503495	0.0361438
	Msi2	0.495795	7.65485	17.5592	0.00311474	0.0251466	10.4024	0.00125854	0.0108727	0.00290922	0.0234873
	Kynu	2.97219	0.50657	17.9287	0.003149	0.025353	17.0863	3.57197e-05	0.000536624	4.09025e-06	8.74938e-05
	Slamf6	-0.624578	7.86269	17.4812	0.00315443	0.0253791	12.2693	0.000460467	0.00474635	0.000555995	0.00601279
	Ttf1	-0.501224	5.86767	17.4467	0.00317213	0.0254337	9.32087	0.00226559	0.0172067	0.00569093	0.0397751
	Med16	0.559019	5.46201	17.4308	0.00318035	0.0254821	9.5772	0.00197008	0.0154453	0.00454161	0.0333927
	Bank1	2.80868	3.7616	22.1233	0.00319672	0.0255957	21.3786	3.76964e-06	7.61956e-05	9.68751e-09	3.881e-07
	Chpf	-0.618327	4.92228	17.391	0.00320106	0.0256129	9.41941	0.00214701	0.0165213	0.0046846	0.0341973
	Satb1	0.743955	9.10563	17.5376	0.00323634	0.025789	13.46	0.00024371	0.00282675	0.000124995	0.00171434
	Pcbd2	-0.921142	2.90546	17.2892	0.00325473	0.0259178	9.28539	0.00230988	0.0174607	0.00653048	0.0439563
	Slc1a5	-0.469745	8.30925	17.2534	0.0032739	0.0260349	9.88408	0.00166714	0.013544	0.00501693	0.0360588
	Sipa1l1	-0.450363	7.63318	17.2128	0.00329578	0.0261553	9.49741	0.00205762	0.0159919	0.00564314	0.0394884
	Klrb1c	-1.97104	1.20077	17.1708	0.00331863	0.0262945	15.7794	7.11718e-05	0.0009796	4.00239e-05	0.000644473
	E330021D16Rik	-1.96742	0.694199	17.164	0.00332234	0.0262945	15.8501	6.85646e-05	0.000949319	8.01412e-05	0.00117668
	Bag3	0.74773	5.09645	17.1662	0.00332111	0.0262945	11.1413	0.000844248	0.00784242	0.00100318	0.00999584
	Grk6	-0.440452	8.54858	17.0854	0.00336564	0.0265292	9.28835	0.00230616	0.0174466	0.00690177	0.0458123
	Dip2c	0.907869	4.00016	17.0587	0.00338056	0.0266287	10.6078	0.00112613	0.00997603	0.00230537	0.0195747
	Ust	1.46874	2.85948	17.1206	0.00339207	0.0266991	12.6135	0.000382966	0.00408474	0.000275652	0.00337204
	Arfgef3	-1.10598	1.2214	16.9707	0.00343015	0.0269284	9.9179	0.00163679	0.0133626	0.00508867	0.0363681
	Lmna	1.18983	3.80982	17.2613	0.00343862	0.0269768	12.4353	0.000421293	0.00439699	0.000447136	0.00504131
	Ormdl1	-0.665224	5.04412	16.9178	0.00346043	0.0271114	9.94595	0.00161204	0.0131974	0.00268409	0.0220515
	Padi3	1.07002	1.62078	16.906	0.00346728	0.0271468	10.3343	0.00130579	0.0111851	0.00522102	0.0370857
	Fads6	-1.08815	1.19362	16.876	0.00348465	0.0272462	9.9899	0.00157401	0.0129224	0.00644804	0.0435497
	Inpp1	-0.481825	5.9627	16.7691	0.0035474	0.0276441	8.93152	0.0028029	0.0200222	0.00707172	0.0466566
	BC068281	-1.14635	2.69143	16.7405	0.00356445	0.0276861	10.8396	0.000993534	0.00901371	0.00171135	0.0153469
	Uros	-0.792197	4.06231	16.7195	0.00357699	0.0277634	9.6328	0.00191133	0.015076	0.00439086	0.0325572
	Sdcbp2	-0.612202	4.80775	16.6626	0.00361134	0.027937	8.82856	0.00296552	0.0208266	0.0072731	0.0476489
	Zfp82	-1.0005	3.46716	16.6097	0.00364366	0.0280938	10.4766	0.00120897	0.0105653	0.00282448	0.0229303
	Tmem132a	2.53053	1.52017	17.4122	0.00365217	0.0281408	15.7523	7.21991e-05	0.000991399	7.87002e-06	0.000153426
	Lrrn3	-2.21959	1.95841	17.105	0.0036645	0.0282172	15.2982	9.18039e-05	0.00122175	1.41209e-05	0.000258646
	Chtf8	-0.690152	7.2016	16.7544	0.00369855	0.0284605	12.5176	0.000403141	0.00424467	0.000292715	0.00354727
	Heatr5a	0.652726	5.31663	16.4724	0.00372922	0.0286398	10.2047	0.00140086	0.0118256	0.00224933	0.0191686
	Zgpat	-0.501163	6.88187	16.4748	0.00372772	0.0286398	9.84449	0.00170341	0.0137428	0.00299997	0.0241364
	Rras2	0.618228	5.71441	16.4523	0.00374192	0.0287052	10.393	0.00126496	0.0108942	0.00196305	0.0170531
	Rundc3a	0.631477	4.81529	16.4512	0.00374266	0.0287052	9.01275	0.00268102	0.0194011	0.00591452	0.0409694
	AW112010	1.05605	8.37161	18.2282	0.00374801	0.0287274	16.183	5.75092e-05	0.000808736	4.001e-06	8.60583e-05
	Ccdc80	-2.73137	0.326946	16.6237	0.0037576	0.0287624	23.0455	1.58213e-06	3.47353e-05	1.04581e-06	2.63898e-05
	Rbm7	0.502803	6.49893	16.4085	0.00376986	0.0287624	9.60774	0.00193759	0.0152172	0.00382195	0.0290269
	Cenpb	0.490969	6.44956	16.4264	0.00375843	0.0287624	9.40594	0.00216284	0.0166322	0.00482002	0.0349887
	Cdc27	0.45346	6.88888	16.4147	0.00376592	0.0287624	9.01163	0.00268267	0.0194011	0.00566316	0.0396047
	Ccz1	0.482352	6.03816	16.4123	0.00376746	0.0287624	8.92062	0.00281968	0.0201051	0.0060226	0.0414227
	2310015A10Rik	-0.888032	5.6252	17.1617	0.00378802	0.0288444	13.4013	0.000251447	0.00289947	0.000104555	0.00147388
	Acsl4	0.50952	6.85879	16.367	0.00379662	0.028891	9.92347	0.00163185	0.0133409	0.00312783	0.0248563
	Nrp2	1.80621	3.36221	17.7316	0.00382111	0.0290016	14.9857	0.000108327	0.00139544	2.29786e-05	0.000400426
	Dkk3	2.21069	1.49734	16.6594	0.00383416	0.0290628	14.5604	0.000135739	0.00168946	3.28451e-05	0.000545001
	Adamts6	0.749537	7.59968	16.6628	0.0038581	0.0291685	13.0269	0.000307044	0.00343524	0.000140873	0.00190081
	9330179D12Rik	1.19418	1.82221	16.2487	0.00387411	0.0292515	10.629	0.00111328	0.0098772	0.00258483	0.0213413
	Alg10b	0.513308	6.27786	16.1473	0.00394211	0.0295734	9.5533	0.0019959	0.0156058	0.0037601	0.0286692
	Pnpla8	0.62012	5.42876	16.1427	0.00394519	0.0295775	9.87838	0.00167232	0.0135671	0.00249939	0.0208276
	St3gal2	0.449488	6.52618	16.1081	0.00396877	0.029678	8.64695	0.00327609	0.0224927	0.00763614	0.0494487
	Mapk12	-1.03318	3.29216	16.0915	0.00398014	0.0297439	10.2065	0.00139944	0.0118223	0.00277468	0.0226046
	Ptms	0.629563	6.89055	16.1341	0.00399778	0.0297478	11.4002	0.000734357	0.00698298	0.000637081	0.00672744
	Zrsr1	-1.26128	5.59363	18.3936	0.00401089	0.0297671	16.2541	5.53892e-05	0.000781753	2.28653e-06	5.2165e-05
	Slc17a9	-0.504911	6.35994	16.0308	0.00402209	0.029809	9.44045	0.00212252	0.0163653	0.00415576	0.0310563
	Caskin2	-0.977497	2.91809	16.0203	0.00402935	0.0298249	9.39231	0.00217898	0.0167452	0.00477431	0.0347422
	Ctnnbip1	1.22797	1.60526	16.0096	0.00403688	0.0298427	10.6754	0.00108568	0.00966906	0.00243409	0.0204002
	Slco2a1	2.23614	1.35649	16.3211	0.00405053	0.0299099	14.2269	0.00016204	0.00196165	3.66576e-05	0.000600217
	Tnks1bp1	-0.478153	5.9171	15.9892	0.0040511	0.0299099	8.57195	0.00341381	0.0233011	0.00755624	0.0491029
	Tbc1d4	-0.997746	8.16621	17.4672	0.00409046	0.0300619	15.3423	8.96875e-05	0.00120181	8.46249e-06	0.000162263
	Tpi1	0.989527	5.91035	17.3207	0.00410005	0.0300619	14.4737	0.000142131	0.00175341	2.02101e-05	0.000357633
	Plin2	1.39313	4.34349	17.6445	0.00409238	0.0300619	14.8142	0.000118638	0.00150335	2.92838e-05	0.000496207
	Smoc1	-1.88769	0.632873	15.9335	0.00409047	0.0300619	14.9344	0.000111317	0.00142765	0.000150708	0.00201254
	C330027C09Rik	1.30633	3.81991	16.6409	0.00409903	0.0300619	12.8575	0.000336131	0.00366911	0.00021179	0.00269841
	Amotl1	1.72924	0.196065	15.9335	0.00409047	0.0300619	12.7017	0.000365321	0.00392165	0.000691122	0.00720671
	Frmd4a	1.14282	3.41362	15.936	0.0040887	0.0300619	10.826	0.00100083	0.00905871	0.00138045	0.0128147
	Camsap1	-0.53171	5.39224	15.8764	0.00413126	0.0302147	8.60748	0.00334785	0.0229449	0.00694205	0.0459665
	Gid4	-0.523092	5.70505	15.8668	0.00413814	0.0302232	8.95744	0.00276342	0.019813	0.00612982	0.0419867
	Ppp1r9b	0.578937	9.36442	15.853	0.00414815	0.0302254	10.9149	0.000953928	0.00870861	0.00120776	0.0115695
	Asb8	0.697076	5.27895	15.8597	0.0041433	0.0302254	10.3927	0.00126516	0.0108942	0.00155021	0.0141855
	2210404O09Rik	-1.05892	2.82063	15.8437	0.00415483	0.0302353	9.82357	0.0017229	0.0138617	0.00321548	0.0253627
	Ccr2	0.914783	6.01316	17.0102	0.00415973	0.0302412	13.9204	0.000190715	0.00227336	4.20664e-05	0.000672716
	Sash1	4.09206	3.84356	22.2588	0.00417008	0.0302847	24.2397	8.50598e-07	1.98723e-05	2.75992e-11	1.75821e-09
	Celf5	1.00462	1.66603	15.8142	0.00417629	0.0302969	9.44331	0.0021192	0.0163506	0.00765131	0.0495
	Enc1	-0.801137	4.01426	15.8036	0.00418406	0.0303156	9.18643	0.00243816	0.0180823	0.00554637	0.0388813
	Trim32	-0.774644	4.12333	15.7985	0.00418774	0.030321	9.26145	0.00234027	0.0175784	0.00505943	0.0362302
	Bmp1	1.60606	0.117379	15.7847	0.0041979	0.0303592	11.5853	0.000664744	0.00644269	0.00109509	0.0107553
	Lrrk1	2.14777	4.55404	20.0123	0.00423305	0.0305512	19.3171	1.10712e-05	0.000196451	2.98645e-08	1.06146e-06
	Setbp1	1.6717	5.81642	19.8492	0.00424869	0.0305999	19.1238	1.22506e-05	0.000214	2.361e-08	8.6555e-07
	Poli	-0.626058	5.36255	15.7083	0.00425442	0.0305999	9.78094	0.0017633	0.0141185	0.00301122	0.0241936
	Comp	-1.34218	0.90525	15.6991	0.00426127	0.0306087	10.5821	0.00114187	0.0100924	0.00272747	0.0223449
	Nqo1	1.33741	0.308114	15.7016	0.00425942	0.0306087	10.4174	0.00124832	0.0108301	0.00390899	0.029534
	Zak	2.63536	0.889318	16.21	0.00427605	0.0306703	15.034	0.000105592	0.00136929	1.96949e-05	0.000351076
	Snord35b	-1.0505	1.39958	15.6771	0.00427774	0.0306703	9.07899	0.00258562	0.0188631	0.00774833	0.0499613
	Cib2	2.14089	0.822973	15.7237	0.00429152	0.0307125	13.9091	0.000191866	0.00228242	7.76482e-05	0.00114585
	Vmn2r96	-1.33397	0.855757	15.6536	0.00429544	0.0307216	11.618	0.000653175	0.00635088	0.00246148	0.0205705
	Serpinb6a	0.728182	5.45882	15.8195	0.00430675	0.0307647	10.9232	0.000949688	0.00867879	0.000866452	0.00882474
	Tfeb	0.707944	4.82	15.5706	0.0043587	0.0310218	9.53979	0.00201065	0.015679	0.00313958	0.0249327
	Cbx7	0.632991	8.62479	15.5643	0.00436359	0.0310357	11.3473	0.000755562	0.00713938	0.000714144	0.00742022
	Lacc1	3.70416	2.72862	19.2599	0.0043843	0.0310954	20.0634	7.4918e-06	0.000139076	1.81825e-08	6.79395e-07
	Trps1	0.740215	5.68129	15.7623	0.00438533	0.0310954	11.347	0.000755703	0.00713938	0.000633549	0.00670837
	Tmx4	0.52037	6.06224	15.5331	0.00438771	0.0310954	9.22442	0.00238809	0.0178121	0.00398536	0.0299944
	Trim30a	-0.581116	7.55677	15.5272	0.00439229	0.0311089	10.7628	0.00103558	0.00930192	0.00123034	0.0117132
	Grtp1	1.49493	0.988952	15.5121	0.00440402	0.0311416	12.0511	0.000517617	0.00523363	0.00108158	0.0106405
	Swap70	0.449087	6.96543	15.5109	0.00440491	0.0311416	8.71977	0.00314777	0.0217709	0.00598981	0.0412702
	Tcn2	0.649044	5.13396	15.4706	0.00443652	0.0312553	9.45788	0.00210244	0.016275	0.00334851	0.026161
	Neb	2.09093	9.06248	20.8592	0.00444065	0.0312615	20.9185	4.79254e-06	9.3744e-05	1.91181e-10	1.07153e-08
	Zfp947	-1.54398	0.324583	15.4393	0.0044612	0.0312929	11.4512	0.000714473	0.00682732	0.00162892	0.0147781
	Apol7e	0.629869	5.13195	15.4192	0.00447718	0.0313649	9.18916	0.00243452	0.0180775	0.00396271	0.0298625
	Tubg2	-1.25023	0.998244	15.4045	0.00448887	0.0314113	10.1275	0.00146076	0.0122163	0.00305082	0.0244611
	Ifngr2	0.541141	6.19487	15.3581	0.00452612	0.031615	9.60228	0.00194336	0.0152461	0.00245915	0.0205705
	BC022687	1.56465	-0.0759251	15.3382	0.00454221	0.0316704	11.461	0.000710732	0.00679714	0.00176064	0.0156684
	Rsph9	1.72898	0.119994	15.3134	0.00456231	0.0317347	12.7917	0.000348154	0.00378527	0.000553579	0.00599223
	Wdpcp	1.31377	0.56985	15.3143	0.00456157	0.0317347	10.7842	0.00102368	0.0092369	0.00358597	0.0275942
	Eya3	-0.438066	6.88113	15.3144	0.00456154	0.0317347	8.43281	0.00368511	0.0247708	0.00759019	0.0492686
	Pglyrp2	0.67461	8.14035	15.4729	0.00457453	0.0318007	11.7081	0.000622297	0.00613768	0.000473078	0.00529285
	Zfp12	-0.526617	5.61769	15.2804	0.00458934	0.0318503	8.67448	0.00322697	0.0222472	0.00670065	0.044812
	Il17rd	-1.02727	1.44408	15.2797	0.00458985	0.0318503	9.26905	0.00233058	0.017529	0.0076252	0.049423
	H2-Q4	0.590594	9.69639	15.257	0.00460854	0.0319446	10.7656	0.00103407	0.00930181	0.00117365	0.0113439
	Mrpl52	0.515006	5.61298	15.2499	0.0046144	0.0319446	8.51338	0.00352545	0.0238951	0.0076267	0.049423
	Esyt2	-0.567	8.74537	15.1867	0.00466702	0.0321732	10.473	0.00121134	0.0105782	0.00168681	0.0151969
	Srpk1	-0.490262	7.85022	15.1739	0.00467778	0.0321732	9.47265	0.00208558	0.016166	0.00389713	0.0294635
	Dag1	0.522666	5.89118	15.1875	0.00466635	0.0321732	8.93613	0.00279584	0.0200208	0.00472731	0.0344659
	Spice1	-0.837363	4.71561	15.3358	0.00468921	0.0322138	10.6951	0.00107422	0.00960226	0.00119214	0.0114481
	Gm4944	-0.900654	3.44358	15.1531	0.00469528	0.0322267	8.88395	0.00287689	0.0204131	0.00631134	0.0428275
	Slc4a8	-0.558595	5.24204	15.1515	0.00469661	0.0322267	8.48155	0.00358766	0.0242464	0.00760968	0.0493677
	Catsperg1	1.12855	1.31351	15.1479	0.00469966	0.0322282	9.9621	0.00159795	0.0130913	0.00499782	0.035988
	Car2	1.58576	2.89231	15.4195	0.00476021	0.0324719	12.2161	0.000473781	0.00485355	0.000220607	0.00279022
	Wdr45b	0.543949	5.59719	15.079	0.00475842	0.0324719	8.81678	0.00298473	0.020911	0.00561863	0.0393405
	Sowahc	2.36581	2.7163	16.734	0.00476987	0.0325188	15.3139	9.10449e-05	0.00121442	5.66294e-06	0.000115216
	Arl6	1.44008	1.23321	15.0248	0.00480523	0.0327025	11.4627	0.000710072	0.00679714	0.00107564	0.010618
	Kcnk6	1.10663	4.80773	16.2085	0.00482069	0.0327503	13.0189	0.000308364	0.00344581	9.75616e-05	0.00139384
	Cyba	0.678953	7.6032	15.2232	0.00481816	0.0327503	11.5728	0.000669234	0.00647463	0.000420041	0.0047774
	Rab3ip	0.621545	6.59381	15.1065	0.00482996	0.0327845	10.6697	0.00108907	0.0096771	0.000999353	0.00997471
	Ppa1	0.638603	5.45332	14.9917	0.00483415	0.0327845	9.65857	0.0018847	0.0149063	0.00242763	0.0203651
	Xxylt1	0.747165	6.40492	15.4656	0.00484992	0.0328535	11.9326	0.000551588	0.00552441	0.000269392	0.00331284
	Akr1a1	0.544568	7.4907	14.9737	0.00484996	0.0328535	10.0673	0.00150923	0.0125139	0.00216153	0.0184745
	Cops7a	0.679391	5.73837	15.1313	0.00485612	0.0328761	10.5615	0.00115466	0.0101593	0.00121427	0.0116127
	Slc31a1	1.05674	4.19477	15.3662	0.00487312	0.0329529	11.2848	0.00078145	0.00735876	0.000664431	0.00697204
	Hspg2	1.67802	0.82787	14.9243	0.0048937	0.0330346	12.1887	0.000480788	0.00490808	0.000643786	0.00678294
	Srgn	0.505466	8.98912	14.92	0.00489746	0.0330369	9.56818	0.00197979	0.0155006	0.00325207	0.0255994
	Rimkla	-1.78869	-0.101113	14.8872	0.00492685	0.0331815	13.362	0.000256769	0.00295208	0.000621234	0.00659595
	Gtf2i	-0.52075	8.07465	14.8688	0.00494333	0.0332349	9.78874	0.00175584	0.0140684	0.00308133	0.0245964
	Metrnl	2.95209	2.67432	17.2195	0.00502776	0.0337248	16.8524	4.04021e-05	0.000597726	6.47755e-07	1.71354e-05
	2810474O19Rik	-0.700843	8.75595	14.9545	0.00504501	0.0338192	11.6028	0.000658543	0.00639242	0.000333818	0.00396298
	Thada	-0.557964	6.95843	14.7546	0.00504765	0.0338192	9.99557	0.00156917	0.0128964	0.00158266	0.0144259
	Fabp5	1.40067	2.53165	14.7223	0.00507757	0.0339417	10.8761	0.000974122	0.0088652	0.000766581	0.00788773
	Zfp418	-1.14856	2.03313	14.7138	0.0050855	0.0339558	9.64504	0.00189863	0.0149961	0.00310657	0.024736
	Dcaf6	0.516655	6.07014	14.6481	0.00514733	0.0342509	8.86171	0.00291215	0.0205756	0.00455912	0.0334699
	Tbc1d16	1.05534	3.76855	14.7919	0.00516475	0.0342909	10.3739	0.0012781	0.0109802	0.00173286	0.0154565
	Atf6	0.690455	5.84683	14.8104	0.00516985	0.0343029	10.5626	0.00115401	0.0101593	0.000944738	0.00949461
	Olfr56	1.34958	0.77868	14.5878	0.00520491	0.0344375	10.4435	0.0012308	0.0107159	0.00332224	0.0260112
	Gm8817	-1.36429	0.34112	14.5621	0.00522975	0.0344661	9.73425	0.00180866	0.0144222	0.003283	0.0257988
	1110032F04Rik	0.557613	5.28374	14.5724	0.00521975	0.0344661	8.32998	0.0038996	0.0258893	0.00729463	0.0477221
	Stard8	2.25802	1.15219	14.8716	0.00524278	0.0345179	13.2955	0.000266038	0.00303471	5.86788e-05	0.000893051
	Gbp8	0.515472	7.23506	14.5416	0.00524963	0.0345179	9.44361	0.00211886	0.0163506	0.00331825	0.0259974
	Arhgap4	-0.462713	9.01516	14.5351	0.00525595	0.0345399	8.80613	0.0030022	0.0210082	0.00578762	0.0402578
	Sptssa	0.511578	5.77585	14.521	0.00526968	0.0345912	8.38154	0.00379051	0.0252553	0.00697739	0.046113
	Dpysl2	-0.743071	5.78159	14.8209	0.00529052	0.0346086	11.0498	0.000886973	0.00818712	0.000586368	0.00630035
	B430306N03Rik	1.46627	4.11497	15.9952	0.00535537	0.0348982	13.6491	0.000220341	0.00257632	3.80361e-05	0.000619555
	Cdc25c	2.47353	0.646352	14.7171	0.00538719	0.0350468	13.8128	0.000201954	0.00238297	4.43721e-05	0.000699987
	Nin	0.583464	8.3879	14.3676	0.00542216	0.0351762	10.259	0.00136018	0.0115576	0.00170451	0.0152973
	Kdelr2	0.684834	5.34124	14.425	0.00546756	0.0353919	9.76689	0.00177682	0.0141989	0.0019582	0.0170364
	Ttyh2	1.88807	2.81479	15.2686	0.00547973	0.0354313	13.1274	0.000291013	0.00328425	6.05807e-05	0.000918391
	Rpia	-0.565529	5.36889	14.2935	0.00549786	0.0355289	8.52912	0.00349508	0.0237307	0.00597617	0.0412006
	2210408I21Rik	1.08328	1.1641	14.265	0.00552726	0.0356596	9.36049	0.00221713	0.016949	0.00770379	0.0497842
	Gm4371	-1.47821	0.00328379	14.2451	0.00554792	0.035773	10.5112	0.00118656	0.0104085	0.00233127	0.0197514
	Zbtb11	-0.51151	6.14153	14.2275	0.0055663	0.0358321	8.71933	0.00314855	0.0217709	0.0043929	0.0325572
	Akap8l	-0.495487	7.33603	14.2033	0.00559169	0.0359757	9.09256	0.00256652	0.0187825	0.00414692	0.0310102
	Sord	1.06514	2.08924	14.1067	0.00569452	0.0364092	9.03001	0.00265583	0.0192548	0.00496038	0.035829
	Osbpl1a	2.25985	0.437864	14.2146	0.00570026	0.036413	13.0022	0.000311128	0.003461	0.000116283	0.00161001
	Cd96	-0.589497	7.86805	14.0562	0.00574921	0.0365389	10.1535	0.00144029	0.012096	0.00141157	0.0130811
	Ppp1r13b	-0.503966	6.68347	14.0718	0.00573222	0.0365389	8.88199	0.00287997	0.0204226	0.00473228	0.0344806
	Lman1	0.509958	5.88905	14.0614	0.0057436	0.0365389	8.38659	0.00377999	0.0252244	0.00609795	0.0418915
	Polr2e	0.476093	6.26681	14.0663	0.00573819	0.0365389	8.27133	0.0040276	0.0266027	0.00719115	0.0472041
	Msl2	-0.50428	7.8497	14.003	0.00580754	0.0367759	9.1849	0.00244021	0.0180851	0.00373445	0.0285109
	Tusc2	-0.82403	4.11997	14.003	0.00580754	0.0367759	9.08283	0.0025802	0.0188387	0.00399838	0.0300536
	Myh9	-0.442151	11.4998	13.9958	0.0058155	0.0368062	8.38788	0.00377731	0.025221	0.00773377	0.049895
	Slc2a4rg-ps	-0.905909	6.28713	15.1806	0.00582708	0.0368595	12.894	0.000329645	0.00362211	5.28845e-05	0.000818762
	Icam2	-0.722004	5.3235	14.1314	0.00586133	0.0370561	10.0447	0.00152787	0.0126326	0.00142782	0.0131898
	Prdm1	1.13022	6.31713	16.0683	0.00588776	0.0371829	14.5331	0.000137717	0.00170798	4.50027e-06	9.46251e-05
	Nfatc3	-0.488675	8.92866	13.8999	0.00592278	0.0373231	8.92937	0.00280622	0.0200336	0.0044595	0.0329043
	Zfp94	-1.02322	2.71413	13.843	0.00598752	0.0376365	8.84787	0.00293431	0.0207072	0.00484732	0.0351649
	Hsf4	-1.21732	1.89106	13.8318	0.00600037	0.0376493	9.69322	0.0018495	0.0146776	0.00263344	0.0216812
	Rhod	-1.35989	0.768103	13.8321	0.00600007	0.0376493	9.75728	0.00178614	0.0142525	0.00377722	0.0287809
	Bmp2k	0.566861	6.35231	13.8206	0.00601334	0.0376971	9.3482	0.00223204	0.0169962	0.00255632	0.0211706
	Ccdc74a	1.0971	1.41344	13.7924	0.00604592	0.0378739	9.14212	0.00249792	0.0183727	0.00682209	0.0454468
	Gp1ba	0.955615	2.9514	13.784	0.00605562	0.037899	8.36322	0.00382891	0.0254635	0.00662416	0.044433
	Ahcyl2	0.613662	8.51933	13.7981	0.00607453	0.0379919	10.2175	0.00139113	0.0117605	0.00134774	0.0125754
	Sccpdh	-1.32605	3.00312	13.8587	0.00613902	0.0382214	10.3534	0.00129236	0.0110864	0.000889086	0.00900518
	Gmfg	-0.638655	4.9177	13.682	0.00617579	0.0383986	8.30171	0.00396077	0.0262356	0.00520254	0.0369824
	Rap2c	-0.536327	6.44567	13.6679	0.00619262	0.0384699	8.98308	0.00272491	0.0196378	0.00364914	0.0279696
	Wisp1	1.55655	2.71397	13.9428	0.0062086	0.0385204	11.1256	0.000851451	0.00789675	0.000376295	0.00438246
	Zcchc12	-1.49891	0.798284	13.639	0.00622732	0.0385955	11.4726	0.000706307	0.00678264	0.00157298	0.0143713
	Hgfac	-1.04613	1.62975	13.6359	0.00623104	0.038598	8.81522	0.00298728	0.0209163	0.0077081	0.0497845
	Rpn1	0.5305	7.19603	13.6161	0.00625497	0.0386846	9.23044	0.00238025	0.0177878	0.00304139	0.0244023
	Slc25a27	-1.01274	3.45351	13.6062	0.00626701	0.0387229	9.16659	0.00246474	0.0181954	0.00384893	0.0292127
	Gbp9	0.530338	8.01268	13.5987	0.00627615	0.0387539	9.32089	0.00226556	0.0172067	0.00311057	0.024736
	Fut10	-1.11221	1.64552	13.5418	0.00634585	0.039019	9.35079	0.00222889	0.0169833	0.00503295	0.0361438
	Id3	-0.599127	5.63113	13.5034	0.00639341	0.039208	8.86583	0.00290558	0.0205542	0.00369075	0.0282143
	Galm	-1.04108	5.19271	14.723	0.00640432	0.0392336	12.356	0.000439573	0.00455515	9.80709e-05	0.0013994
	Lamp2	1.13174	6.24065	15.5765	0.00641673	0.0392722	14.1249	0.000171068	0.00205811	5.60495e-06	0.000114636
	Mbd5	0.737727	5.88633	13.8776	0.00644155	0.0393583	10.5852	0.00113999	0.0100835	0.000560941	0.00606066
	Arid5a	0.468215	7.43249	13.4319	0.00648321	0.0395492	8.43029	0.00369022	0.0247815	0.00642459	0.0434443
	Skida1	1.38969	1.30105	13.4207	0.0064974	0.0395958	10.7101	0.00106552	0.00954794	0.00138723	0.0128658
	Bcl9l	-0.547163	7.39352	13.4013	0.00652216	0.0396821	9.35594	0.00222264	0.0169617	0.00258948	0.0213646
	Ssh3	0.778087	4.65173	13.5135	0.00655755	0.0398373	9.15612	0.00247888	0.0182788	0.00285663	0.0231429
	Cpxm1	1.94859	0.383471	13.3207	0.00662613	0.0400464	12.322	0.000447659	0.00463071	0.000232695	0.00291694
	Lrrc32	0.476712	8.8643	13.3241	0.00662161	0.0400464	8.5372	0.0034796	0.0236532	0.00537285	0.0379251
	Adap1	0.958025	5.29646	14.2857	0.00667772	0.0401697	11.6566	0.000639768	0.00625182	0.000181399	0.00236021
	4930412O13Rik	1.18316	2.66554	13.2699	0.00669273	0.0401809	9.25864	0.00234387	0.0175835	0.00242449	0.0203636
	Ugp2	0.495998	6.14547	13.2623	0.00670277	0.0401959	8.16962	0.00425978	0.0278678	0.00580695	0.0403201
	Il12rb2	3.18745	2.96343	16.2201	0.00670791	0.0402061	16.7639	4.23304e-05	0.000618406	2.58459e-07	7.42146e-06
	Mob1b	0.714591	5.43872	13.4547	0.00672815	0.0403066	9.70532	0.00183735	0.0146087	0.00134836	0.0125754
	D15Ertd621e	0.49485	6.97106	13.2351	0.00673881	0.0403491	8.56422	0.00342834	0.0233618	0.00419427	0.031304
	Tmcc3	1.11478	3.26672	13.2447	0.0067503	0.0403771	9.229	0.00238212	0.0177904	0.00259374	0.0213846
	Pdlim4	2.29187	0.815241	13.485	0.00677279	0.0404362	12.4838	0.000410505	0.00430365	9.43558e-05	0.00135635
	Gm5113	-1.08526	1.69976	13.2061	0.00677752	0.0404362	8.99917	0.00270102	0.0194975	0.00605924	0.0416502
	Arhgap31	-0.474116	7.42315	13.166	0.0068315	0.0407166	8.41258	0.00372634	0.0249378	0.00616782	0.0421727
	Rgag4	1.08602	2.67477	13.044	0.00699924	0.0414798	8.74371	0.00310672	0.0215841	0.00407853	0.0305379
	Dync2li1	1.19064	0.975082	13.0394	0.00700558	0.0414798	9.50576	0.00204828	0.0159405	0.00507949	0.0363516
	Serpina3g	2.19651	7.87267	17.8537	0.00704251	0.041617	18.3283	1.8592e-05	0.000303565	6.33697e-10	3.17066e-08
	Hivep3	-0.539713	6.85494	13.0048	0.0070542	0.0416605	8.92357	0.00281514	0.020085	0.0031839	0.0251817
	Ston1	1.50693	5.28454	15.6978	0.00714608	0.0420508	14.8684	0.000115277	0.00146875	1.37864e-06	3.35537e-05
	Traf3ip2	-0.52324	5.99305	12.94	0.0071463	0.0420508	8.22647	0.00412838	0.0271914	0.00531573	0.0376036
	Lrrc16a	2.05858	2.5769	13.8714	0.00721008	0.0422884	12.4048	0.000428234	0.00445745	6.41039e-05	0.000966783
	Mef2c	7.06033	2.37655	17.2204	0.00725501	0.0423955	21.7464	3.11179e-06	6.45502e-05	1.25367e-10	7.19964e-09
	Ankrd28	0.527803	6.41036	12.8005	0.00734966	0.0426705	8.49064	0.00356979	0.0241676	0.00450077	0.033125
	Dstyk	0.560924	5.66921	12.8009	0.00734908	0.0426705	8.19728	0.00419531	0.0275388	0.00577413	0.040212
	Socs1	0.553654	6.36054	12.7781	0.00738305	0.0427647	8.72306	0.00314211	0.0217651	0.0034213	0.0265549
	Hnrnpk	0.481458	8.37583	12.752	0.007422	0.0429195	8.37365	0.003807	0.0253322	0.00650067	0.0437809
	Zfp229	-1.37622	0.150919	12.7311	0.00745356	0.0430593	9.35661	0.00222183	0.0169617	0.00450068	0.033125
	Ccr5	3.63969	5.37104	19.0706	0.00748114	0.0430692	21.0119	4.56437e-06	9.00362e-05	4.89862e-12	3.56926e-10
	Vipr1	-1.03355	4.37278	13.3508	0.00753157	0.0432527	10.524	0.00117836	0.0103443	0.000866185	0.00882474
	Tnfaip8	-0.574689	6.25286	12.645	0.00769157	0.0439791	8.84223	0.00294339	0.0207219	0.00276132	0.0225588
	Tnfsf11	-0.599829	5.88347	12.6479	0.00770886	0.0440539	8.75971	0.00307959	0.0214339	0.00271931	0.0223094
	Cd24a	2.7682	3.08908	15.0019	0.00775171	0.0442192	14.891	0.000113905	0.00145764	1.29694e-06	3.19655e-05
	Snx9	1.39613	4.74093	14.4407	0.00774726	0.0442192	13.0175	0.0003086	0.00344581	1.96788e-05	0.000351076
	E330033B04Rik	-1.16512	1.39773	12.5373	0.00775369	0.0442192	9.0011	0.00269817	0.0194925	0.00494861	0.0357662
	Rab20	1.66981	1.62935	12.6125	0.00782859	0.0444765	10.4114	0.00125242	0.0108475	0.000655939	0.00689535
	Fam65c	-1.40725	1.91692	12.479	0.00784689	0.0445223	9.91334	0.00164085	0.0133769	0.00129454	0.0122003
	Tmem71	-0.543293	6.92234	12.4955	0.00784713	0.0445223	8.76277	0.00307442	0.0214107	0.00262429	0.0216212
	Ppm1m	-0.489874	6.2611	12.4222	0.00793911	0.0448143	7.82366	0.00515667	0.0324253	0.00716765	0.0471409
	Fgf16	-1.2954	0.573039	12.3807	0.00800737	0.0450966	8.93459	0.0027982	0.0200214	0.00501117	0.0360396
	P2ry14	2.27771	2.30144	13.4108	0.00803259	0.0452168	12.4002	0.000429286	0.00446442	4.20416e-05	0.000672716
	Taok1	0.590873	8.23077	12.4711	0.00804566	0.0452489	9.33315	0.00225045	0.0171237	0.00202171	0.0174794
	5730455P16Rik	0.881977	5.20989	13.0506	0.00814195	0.045656	10.4171	0.00124855	0.0108301	0.000551603	0.00598194
	Map3k19	-1.72171	1.63146	12.4193	0.00815053	0.0456602	10.9355	0.000943376	0.00863934	0.000348347	0.00410204
	Chordc1	-0.652541	6.33177	12.5277	0.00818172	0.0457689	9.47653	0.00208117	0.0161426	0.00131396	0.0123235
	Irf1	0.506202	8.94036	12.2614	0.00820766	0.0458481	8.41869	0.00371384	0.0248907	0.00444763	0.0328375
	Dnah7a	-0.899783	4.5048	12.5865	0.00829912	0.046204	9.42453	0.00214102	0.0164862	0.00171808	0.0153645
	Dapl1	-1.14394	2.01888	12.2095	0.00829676	0.046204	8.83635	0.00295289	0.0207556	0.00442869	0.03276
	Bambi-ps1	-1.20203	3.37582	12.3758	0.00840753	0.046696	9.52411	0.0020279	0.0158027	0.00166447	0.0150305
	Emp1	1.50642	2.18885	12.2453	0.00843746	0.0468007	9.85315	0.00169541	0.0137239	0.000885438	0.00899167
	1700019D03Rik	-1.24225	0.617501	12.1205	0.00845247	0.0468341	9.03807	0.00264414	0.0192059	0.00656048	0.0441073
	Magi1	1.04958	1.98261	12.1143	0.00846335	0.0468386	8.07952	0.00447684	0.0289067	0.00717344	0.0471409
	Aff3	-0.784687	7.14461	12.8117	0.00871635	0.0479046	10.8689	0.000977945	0.00888612	0.000228771	0.00287703
	Cela1	1.04859	2.26344	11.9181	0.00882046	0.0483673	7.85098	0.00507932	0.0320253	0.0064124	0.0433869
	Gpr183	-0.53809	6.20025	11.9057	0.00884362	0.048444	8.07901	0.00447808	0.0289067	0.00454287	0.0333927
	Rslcan18	-1.28325	0.54795	11.9039	0.0088469	0.048444	9.42572	0.00213964	0.0164862	0.00619009	0.0422576
	Zfp280b	-0.523754	6.18473	11.8745	0.00890219	0.048552	7.94672	0.00481746	0.0306634	0.00476792	0.0347185
	Mcf2l	1.23668	1.3437	11.8519	0.008945	0.0487259	8.98155	0.00272719	0.0196378	0.00389098	0.0294552
	Pdlim7	-1.06601	3.08814	11.8218	0.00900245	0.0489052	8.44806	0.00365434	0.0246114	0.00392635	0.0296268
	Dusp6	0.964091	6.35288	13.164	0.00901266	0.0489151	11.7223	0.000617565	0.00610133	5.06879e-05	0.000788058
	Fam161a	-1.19564	0.701174	11.8169	0.00901198	0.0489151	8.66282	0.00324768	0.0223503	0.00686643	0.04569
	Ccl3	6.28788	2.69138	15.7799	0.00916431	0.0494014	19.0181	1.29485e-05	0.000223966	1.05077e-09	4.99994e-08
	Ifi203	-0.510552	8.596	11.7249	0.00919053	0.0494888	8.21709	0.00414977	0.027286	0.00498238	0.0359364
	Spred1	0.729729	4.78827	11.8452	0.00920185	0.0495269	8.19585	0.00419864	0.0275452	0.00406755	0.0304752
	Litaf	1.45137	5.23554	14.0606	0.0092422	0.0496523	13.2794	0.000268345	0.00305803	5.41085e-06	0.000111056
	Nuak2	1.37705	3.23499	12.1305	0.00928904	0.0497664	9.76647	0.00177723	0.0141989	0.000866729	0.00882474
	Ric3	1.57384	0.0669002	11.6593	0.00932085	0.0498095	10.6776	0.00108438	0.00966489	0.00237275	0.0200301
	Mtap	-0.495396	5.35121	30.4687	0.000583388	0.00934596	10.5743	0.00114669	0.0101086	0.0079401	0.0508883
	Zfp64	-0.519811	5.02228	30.4281	0.0005859	0.00936689	10.1561	0.00143823	0.0120886	0.00875049	0.0548635
	Hs2st1	0.585724	4.48369	30.3046	0.000593614	0.0093816	10.1642	0.00143195	0.0120445	0.0107615	0.0638165
	Ttc39c	0.471921	5.50404	28.6823	0.000707855	0.0105364	10.1468	0.0014455	0.0121235	0.00900724	0.0560034
	Tmem194b	-0.422268	6.11181	28.4276	0.00072822	0.0106191	10.0429	0.00152935	0.0126359	0.00783399	0.0504021
	Emc7	0.498327	5.20357	28.4676	0.000724973	0.0106191	10.0266	0.00154294	0.0127121	0.0102564	0.0616338
	AI837181	-0.452942	5.61287	27.3131	0.000826484	0.0115691	9.66924	0.00187379	0.0148401	0.0106877	0.0635376
	5830415F09Rik	-0.804929	3.23455	27.1709	0.000840189	0.0116468	10.1693	0.00142801	0.01202	0.00880795	0.0551326
	Gtf2e1	-0.553347	4.62993	26.8193	0.000875322	0.0119491	9.35552	0.00222315	0.0169617	0.012449	0.0710135
	Elmo3	-0.718642	3.8663	26.695	0.000888178	0.0120702	10.2338	0.00137893	0.0116828	0.00856478	0.0540597
	Rnf215	0.483185	5.36222	26.2047	0.000941272	0.0124981	9.77411	0.00176986	0.0141613	0.0100548	0.0607668
	Gpsm1	-0.627144	4.19044	26.1039	0.000952678	0.0125397	9.48949	0.00206652	0.0160503	0.0121493	0.0697717
	Gstp1	0.619039	4.14921	25.7901	0.000989314	0.012832	9.26036	0.00234167	0.0175784	0.0135362	0.0758311
	Slc39a3	-0.555623	4.76175	25.6762	0.00100304	0.0129333	9.54762	0.00200209	0.0156332	0.00976758	0.0594003
	Ppp1r16a	0.544255	4.88411	25.6232	0.00100951	0.01299	9.72022	0.00182252	0.0145228	0.00884462	0.0552279
	Emc3	0.411394	6.11507	25.4681	0.00102875	0.0130869	9.3665	0.00220987	0.0169158	0.00978704	0.0594566
	Dnal4	0.814325	3.20772	25.2142	0.00106125	0.0133836	10.068	0.00150866	0.0125139	0.00865574	0.0544275
	D930016D06Rik	-0.816249	3.22725	25.1238	0.00107314	0.0134636	10.0488	0.00152449	0.0126225	0.0085353	0.0539858
	Cul4a	0.414773	6.30254	25.0969	0.00107671	0.0134681	9.607	0.00193837	0.0152172	0.00995688	0.0603313
	Cant1	-0.393012	6.62406	24.847	0.00111058	0.0136862	9.20346	0.00241558	0.0179712	0.0125736	0.0715735
	Col20a1	-0.816666	3.28441	24.68	0.00113397	0.013787	10.0886	0.00149189	0.0124143	0.00848216	0.0537711
	Parp4	-0.41001	7.88203	24.4089	0.00117325	0.0140862	10.3202	0.00131585	0.0112385	0.00784808	0.0504211
	Psmd3	0.384587	6.97218	23.9738	0.00123995	0.0146309	9.14706	0.00249119	0.0183499	0.0107553	0.0638165
	Gripap1	-0.400822	6.60967	23.9626	0.00124172	0.014637	9.28006	0.00231662	0.017469	0.0110906	0.0652341
	Carhsp1	0.51442	4.8855	23.9339	0.0012463	0.0146613	8.83589	0.00295364	0.0207556	0.0130522	0.0737821
	Strn4	0.380426	7.02964	23.8866	0.00125388	0.0147208	9.05402	0.00262118	0.0190628	0.0121296	0.069727
	Acox1	0.423433	5.79265	23.7826	0.00127075	0.0148419	8.84361	0.00294116	0.0207219	0.0143276	0.0790494
	Ada	0.714566	3.516	23.7909	0.00126939	0.0148419	9.07481	0.00259154	0.0188826	0.0158376	0.0844981
	Ppif	-0.577559	4.40454	23.694	0.00128535	0.0149398	8.87531	0.00289053	0.0204726	0.01619	0.0858313
	Gon4l	-0.392779	6.56692	23.3609	0.00134217	0.0152911	8.93277	0.00280099	0.0200214	0.0124508	0.0710135
	Dgcr6	0.611631	3.76156	23.3225	0.00134892	0.0153422	7.87915	0.0050008	0.0315986	0.0277098	0.125942
	Cuedc2	0.5919	4.61343	23.219	0.00136734	0.0154824	9.61828	0.0019265	0.0151649	0.00901205	0.0560034
	AI987944	-0.538948	4.89682	23.2159	0.0013679	0.0154824	9.24838	0.00235703	0.0176709	0.00978546	0.0594566
	Otub1	0.418138	6.37728	23.1402	0.00138157	0.0155767	9.45239	0.00210874	0.016313	0.00973575	0.0592686
	Insig2	0.561419	4.79843	23.1252	0.00138428	0.0155923	9.45102	0.00211031	0.0163144	0.00938511	0.0578285
	Slc11a2	0.415421	5.45742	22.975	0.001412	0.0157676	7.88263	0.00499119	0.0315642	0.0215889	0.105483
	Gars	0.413819	6.72589	22.7193	0.00146079	0.0161267	9.54187	0.00200837	0.0156717	0.00980724	0.0595484
	Grk5	0.738267	3.35554	22.6931	0.00146591	0.016168	8.88897	0.00286898	0.0203694	0.0146185	0.0802742
	Nbr1	0.406041	7.80533	22.6135	0.0014816	0.0163256	9.85744	0.00169146	0.0137129	0.00909844	0.0563601
	Sntb2	-0.575778	4.67753	22.5528	0.00149369	0.0164123	9.27045	0.00232881	0.017527	0.0101104	0.060976
	Unc45a	-0.427417	6.52852	22.5022	0.00150389	0.0164932	9.6631	0.00188006	0.0148796	0.00778089	0.0501435
	Tox2	-0.474738	4.9008	22.3722	0.00153045	0.0166712	7.81529	0.00518061	0.0325057	0.0205779	0.10191
	Suv420h2	-0.475345	5.26636	22.2659	0.00155262	0.0167752	8.72342	0.00314148	0.0217651	0.0142959	0.078912
	Hps1	-0.495386	5.23123	22.2485	0.00155629	0.0167993	9.06748	0.00260196	0.0189467	0.0119212	0.0689768
	Pih1d1	0.54332	4.90783	22.0951	0.00158908	0.0170584	9.18635	0.00243827	0.0180823	0.00931965	0.0575469
	Snapc1	-0.558423	4.42584	22.0486	0.00159921	0.0171199	8.34081	0.00387643	0.0257648	0.0187711	0.0953557
	Map3k4	-0.406132	6.25664	22.0161	0.00160632	0.0171645	8.84216	0.00294351	0.0207219	0.0122229	0.0700566
	Samd10	-0.578492	4.4049	21.927	0.00162603	0.01728	8.63757	0.003293	0.0225822	0.0166094	0.0874583
	Jade2	-0.387242	8.11231	21.9054	0.00163086	0.0172953	9.24021	0.00236758	0.0177158	0.0128195	0.0725943
	Ipo5	0.383705	7.33714	21.8862	0.00163516	0.0172983	9.01297	0.0026807	0.0194011	0.0127674	0.0723776
	Fbxo30	0.833275	3.22909	21.8478	0.00164382	0.017327	9.68762	0.00185514	0.0147052	0.00791724	0.0507696
	Atp1a1	0.406272	9.24731	21.8103	0.00165232	0.0173383	9.69889	0.0018438	0.0146423	0.00853919	0.0539858
	St3gal4	0.464097	5.79629	21.8168	0.00165083	0.0173383	9.49794	0.00205703	0.0159919	0.00862377	0.0542558
	Ola1	0.416917	6.2164	21.8347	0.00164677	0.0173383	9.03617	0.0026469	0.0192139	0.0108672	0.0643095
	Phactr4	-0.502327	5.14696	21.6681	0.00168507	0.0175022	8.84284	0.0029424	0.0207219	0.0114582	0.0668958
	Tceb3	0.361689	7.16844	21.6323	0.00169345	0.0175289	8.27988	0.00400867	0.0264927	0.018355	0.0936876
	Dvl2	-0.511773	5.17006	21.549	0.00171313	0.0176897	9.10243	0.00255271	0.0187166	0.0104563	0.0625588
	A930013F10Rik	-0.746231	3.64307	21.4501	0.00173688	0.0177931	9.21271	0.00240341	0.0179072	0.0111237	0.0653957
	Oas1c	-0.588744	4.69854	21.4226	0.00174355	0.0178457	9.33211	0.00225173	0.0171237	0.00881516	0.0551326
	9930111J21Rik1	-0.469646	5.10007	21.3562	0.0017598	0.017949	8.05961	0.00452629	0.0291694	0.0172269	0.0896566
	Lnx2	-0.413718	6.71668	21.3209	0.00176852	0.0179582	9.26428	0.00233666	0.0175634	0.0101518	0.0611313
	Acap3	0.508969	5.22666	21.3349	0.00176505	0.0179582	9.21233	0.00240391	0.0179072	0.0105601	0.0630038
	Map2k2	0.403124	6.75597	21.3432	0.00176302	0.0179582	9.04759	0.00263042	0.0191181	0.011871	0.0687492
	Cdc16	0.376578	6.00216	21.3264	0.00176717	0.0179582	7.65701	0.00565523	0.0347176	0.0226712	0.109305
	Fgd3	-0.429114	6.60659	21.3052	0.00177241	0.0179676	9.55024	0.00199923	0.0156213	0.00788873	0.0506425
	Ftx	-0.518929	4.19142	21.2565	0.00178458	0.0180752	6.94582	0.00840152	0.0467294	0.0357301	0.15071
	Ing1	-0.404063	6.1529	21.239	0.00178896	0.0181039	8.56418	0.00342841	0.0233618	0.0120852	0.0696438
	Csad	0.562746	4.2801	21.1847	0.00180267	0.0181638	7.94214	0.00482966	0.0306835	0.0224681	0.108551
	Lonrf1	0.736797	3.26832	21.1655	0.00180757	0.0181974	8.46535	0.00361975	0.0244349	0.0167548	0.0879852
	Arhgap21	0.581211	4.67682	21.1258	0.00181771	0.0182522	9.16928	0.00246111	0.0181938	0.0100428	0.0607269
	Psmb7	0.407475	5.94997	21.0743	0.00183097	0.0183223	8.32605	0.00390806	0.0259307	0.0158451	0.0844981
	Psma4	0.396343	5.87829	20.8169	0.00189913	0.0187457	7.8971	0.00495141	0.0313709	0.0187881	0.0953557
	Ighmbp2	-0.492928	4.80165	20.8114	0.00190062	0.0187457	7.71752	0.00546874	0.033876	0.0207555	0.102355
	Ddt	0.612268	4.54641	20.7849	0.00190781	0.0188007	9.36461	0.00221215	0.0169221	0.00882185	0.0551449
	Sgsm2	-0.617255	4.49099	20.7497	0.00191745	0.0188639	9.2245	0.00238798	0.0178121	0.00967944	0.0590812
	Rccd1	-0.538908	4.30628	20.6093	0.00195644	0.0190545	7.4426	0.00636979	0.0378293	0.0276007	0.125499
	Stt3b	0.364108	7.47732	20.573	0.00196668	0.0191222	8.31022	0.00394227	0.0261279	0.01797	0.0924105
	Tdrd3	0.515184	5.24352	20.5498	0.00197327	0.0191703	9.18267	0.00244318	0.0180957	0.00951181	0.0584548
	Agpat3	0.390704	8.12343	20.5321	0.00197829	0.0191743	9.08251	0.00258066	0.0188387	0.012535	0.0713891
	Nt5dc3	0.399434	5.75774	20.5298	0.00197896	0.0191743	7.70571	0.00550464	0.0339655	0.021747	0.106035
	Snx14	-0.362886	6.28668	20.5402	0.001976	0.0191743	7.52505	0.00608468	0.0365457	0.023486	0.112069
	Ap2a2	0.411939	6.66797	20.4612	0.00199864	0.0192882	9.01643	0.00267564	0.0193863	0.0107441	0.063808
	Cd9	-0.481692	5.30175	20.4201	0.00201057	0.0193712	8.69784	0.00318587	0.0219898	0.0125901	0.0716324
	Ripk3	0.430352	6.08339	20.3697	0.00202532	0.0194824	8.95194	0.00277175	0.0198605	0.00871273	0.0546974
	Phc1	0.362845	5.92855	20.3631	0.00202725	0.0194837	7.07534	0.0078152	0.0442494	0.0284351	0.128444
	Pttg1	-0.481943	4.83771	20.3549	0.00202965	0.0194907	7.50737	0.00614472	0.0368085	0.0230243	0.110596
	Dnajb5	-0.657848	3.95171	20.3366	0.00203505	0.0195264	8.56402	0.00342872	0.0233618	0.0154704	0.0834321
	Snx27	-0.424918	6.41046	20.2476	0.00206156	0.0196514	9.08602	0.00257571	0.0188261	0.00970329	0.0591327
	Eci2	0.493626	5.25172	20.2373	0.00206468	0.0196651	8.77746	0.00304976	0.0212899	0.0122885	0.0703629
	Art2a-ps	0.503129	5.04216	20.2171	0.00207076	0.0197069	8.4144	0.00372261	0.0249271	0.0131072	0.0739251
	Dennd6a	0.42693	5.75234	20.1657	0.00208637	0.0197747	8.26916	0.00403242	0.0266194	0.0153767	0.0830683
	Heatr6	-0.416352	5.97652	20.0893	0.00210981	0.019916	8.38125	0.00379112	0.0252553	0.013098	0.0739094
	Uqcrfs1	0.403197	6.2191	20.0933	0.00210857	0.019916	8.40981	0.00373201	0.0249614	0.0139062	0.0773121
	Scfd1	0.399019	6.08317	20.0737	0.00211464	0.0199258	8.16014	0.0042821	0.0279825	0.0136922	0.0764481
	Eif3b	0.366976	8.14151	20.075	0.00211423	0.0199258	8.38351	0.0037864	0.0252528	0.018173	0.0931664
	Zfp788	-0.579534	4.84103	20.0191	0.00213166	0.0199766	9.28272	0.00231326	0.0174663	0.00825595	0.052537
	Zfp821	-0.731374	3.78312	19.9779	0.0021446	0.0200657	9.12842	0.00251669	0.0184758	0.0115477	0.067265
	Pstk	-0.652413	4.01777	19.9308	0.00215955	0.0201295	8.58189	0.00339522	0.023215	0.0140743	0.0778726
	Sae1	0.381436	6.40427	19.9351	0.00215818	0.0201295	7.97604	0.00474005	0.0302307	0.0181094	0.0928814
	Ppp6r3	0.421134	8.03793	19.9222	0.00216229	0.0201318	9.65646	0.00188687	0.0149133	0.00821678	0.0523735
	Cmtm4	0.532684	4.73064	19.9075	0.00216697	0.0201456	8.20465	0.00417831	0.0274581	0.0155025	0.0834681
	Sdhd	0.440837	5.86758	19.8653	0.00218054	0.0202394	8.70794	0.00316827	0.0218943	0.0110599	0.0651191
	Panx1	0.421677	6.34326	19.8471	0.0021864	0.0202589	8.88996	0.00286743	0.0203694	0.0103877	0.062326
	Tars	0.388718	6.64718	19.838	0.00218935	0.0202589	8.33308	0.00389297	0.02586	0.0154948	0.0834681
	Mvd	0.584189	4.7994	19.6743	0.00224317	0.020574	9.17859	0.00244863	0.0181245	0.00824936	0.0525299
	Cables2	-0.466317	5.51325	19.6672	0.00224555	0.020574	8.58533	0.00338883	0.0231848	0.0123007	0.0703984
	Ankrd23	-0.497624	4.49432	19.6796	0.00224142	0.020574	7.06869	0.00784424	0.0443923	0.0312354	0.13736
	Chd7	-0.407515	7.04163	19.5969	0.00226922	0.0206838	8.97494	0.00273708	0.0196968	0.00901866	0.0560147
	Zfp595	-0.648277	4.35501	19.5535	0.00228398	0.0207858	9.20368	0.00241529	0.0179712	0.0106152	0.0632358
	Ppp1r12a	-0.408882	8.11817	19.5245	0.00229389	0.0208216	9.29594	0.00229663	0.0173858	0.00990376	0.0600406
	1300002E11Rik	-0.500452	4.97306	19.4914	0.0023053	0.0208496	8.07935	0.00447725	0.0289067	0.0148948	0.0813317
	Fam13b	-0.418787	6.4164	19.453	0.00231862	0.0209521	8.76978	0.00306262	0.0213413	0.0109038	0.06441
	Smpdl3a	-0.409573	7.80572	19.4119	0.00233298	0.0210347	9.2414	0.00236604	0.0177158	0.00960026	0.0587506
	Zfp712	-0.779539	3.58111	19.3506	0.00235462	0.021197	9.13818	0.00250329	0.018389	0.0104587	0.0625588
	Yipf1	0.427878	5.62308	19.2723	0.00238261	0.0213994	7.91338	0.00490706	0.0311243	0.0177434	0.0913237
	Fam134c	-0.411817	7.49352	19.2469	0.00239178	0.0214652	9.23084	0.00237973	0.0177878	0.00931299	0.0575362
	2310039H08Rik	0.859574	3.02941	19.2405	0.00239411	0.0214697	9.2003	0.00241976	0.0179908	0.00854382	0.0539858
	Tmem50b	0.487156	5.41223	19.1977	0.00240969	0.0215333	8.72389	0.00314067	0.0217651	0.00971988	0.0592029
	Bivm	-0.634655	3.87508	19.1781	0.00241683	0.0215333	7.81656	0.00517697	0.0325057	0.0209251	0.102974
	Bahd1	-0.337074	6.48941	19.1754	0.00241783	0.0215333	6.80996	0.00906507	0.0494528	0.0318585	0.139365
	Ndfip2	0.407911	5.81122	19.1543	0.00242559	0.021553	7.77078	0.00530982	0.0331735	0.0194876	0.0978407
	Tex261	0.416566	5.87178	19.1304	0.00243444	0.0216152	8.04509	0.0045627	0.029319	0.0155703	0.0836879
	Prmt1	0.38436	6.4857	19.1161	0.00243972	0.0216234	7.98023	0.00472909	0.0301926	0.0165293	0.0871148
	Emc8	0.460829	5.1555	19.1038	0.0024443	0.0216342	7.7051	0.00550651	0.0339655	0.0198294	0.0992152
	Ube3c	0.355715	6.69228	19.0996	0.00244586	0.0216342	7.42241	0.00644165	0.0380899	0.024621	0.115599
	Msl1	-0.395907	7.50162	19.0695	0.0024571	0.0217007	8.82661	0.00296869	0.0208362	0.0118165	0.0685356
	Inpp5a	0.573106	4.81108	19.044	0.00246666	0.0217658	8.86301	0.00291007	0.0205734	0.00942802	0.0580316
	Vdac2	0.430266	6.71986	18.9853	0.00248885	0.0218487	9.14364	0.00249584	0.018369	0.0086792	0.0545456
	Pprc1	-0.417758	6.43202	19.0021	0.00248247	0.0218487	8.6474	0.00327528	0.0224927	0.011241	0.0659195
	Tbc1d22a	0.466005	5.59909	18.9859	0.00248865	0.0218487	8.60435	0.00335361	0.022958	0.0113628	0.0664995
	Birc3	0.417733	7.5937	18.9628	0.00249744	0.0218911	9.29634	0.00229612	0.0173858	0.00808945	0.0516184
	Rfwd2	0.593047	4.09929	18.8528	0.00253992	0.0221635	7.62645	0.00575183	0.0352364	0.0201077	0.100052
	Larp1	0.396069	8.72692	18.8327	0.0025478	0.022206	8.82417	0.00297266	0.0208515	0.012126	0.069727
	Ccne1	0.679286	3.51477	18.8306	0.00254861	0.022206	7.75843	0.00534623	0.0333118	0.0239041	0.113513
	Zscan2	-0.557758	4.87844	18.7418	0.00258371	0.0224615	8.72164	0.00314455	0.0217691	0.00987416	0.0598923
	Zc3h10	-0.539737	4.7245	18.7039	0.00259888	0.0225429	8.08992	0.00445121	0.0288657	0.0151261	0.0821334
	Asap2	-0.633441	3.79295	18.6892	0.00260481	0.0225776	7.52014	0.00610129	0.0366266	0.0244435	0.115094
	Det1	-0.549139	4.62725	18.6345	0.00262696	0.0227358	8.03161	0.0045968	0.0294772	0.0158588	0.0844981
	Pcbp4	0.605409	4.59294	18.5843	0.00264748	0.0228301	8.86803	0.00290208	0.0205419	0.00961334	0.0587997
	Pot1a	-0.424713	5.22546	18.5672	0.00265452	0.0228555	7.03232	0.00800516	0.0450624	0.0297939	0.132926
	Ing3	-0.476304	5.2672	18.529	0.00267037	0.0229414	8.10279	0.00441972	0.0287368	0.0157386	0.0842893
	Zfp65	-0.580326	4.16569	18.4839	0.00268918	0.0230325	7.53234	0.00606011	0.0364739	0.0226269	0.109137
	Tm7sf3	0.45506	5.04195	18.4636	0.00269772	0.0230741	7.22699	0.00718156	0.0414879	0.0236073	0.112332
	Kif3b	0.41285	7.32601	18.4112	0.00271987	0.0231465	8.96913	0.0027458	0.0197352	0.00914622	0.0565658
	Fam188a	0.512371	5.26538	18.4317	0.0027112	0.0231465	8.75086	0.00309456	0.0215253	0.0104004	0.0623585
	Cacna1a	-0.706749	3.65439	18.4116	0.00271974	0.0231465	8.15512	0.00429399	0.0280287	0.0169326	0.088759
	Ccdc69	-0.436167	5.21715	18.3932	0.00272757	0.0231933	7.1602	0.00745389	0.0426595	0.0265797	0.122187
	Top1mt	-0.832273	3.07195	18.3805	0.00273297	0.0231944	8.74052	0.00311215	0.0215961	0.0102379	0.0615541
	Pofut1	0.364537	6.73299	18.386	0.00273062	0.0231944	7.53947	0.00603618	0.0364044	0.0224357	0.108465
	Tmco3	0.610205	4.66409	18.2958	0.00276954	0.0233784	8.96535	0.00275147	0.0197502	0.00845651	0.0536669
	Cep135	-0.435503	5.5856	18.2284	0.00279906	0.0235123	7.81145	0.00519162	0.0325572	0.017178	0.0895572
	Glb1l	0.69359	3.76465	18.1913	0.00281546	0.0235965	8.31328	0.00393562	0.0260987	0.0166401	0.0875334
	Mrpl20	0.487587	4.7479	18.1983	0.00281238	0.0235965	7.17788	0.00738081	0.0423775	0.0248474	0.116194
	Pdcd11	-0.350716	6.86055	18.1465	0.00283547	0.02373	7.24858	0.0070957	0.041163	0.0248739	0.116228
	Atxn2l	-0.400889	8.93986	18.1066	0.00285342	0.0238289	8.74747	0.00310031	0.0215524	0.0105296	0.062854
	Alg5	0.42693	5.5615	18.0491	0.00287953	0.0239954	7.56843	0.00593995	0.0360202	0.0196666	0.0986123
	Mlxip	0.409021	8.10334	17.9619	0.00291972	0.0242092	8.90204	0.00284852	0.0202735	0.010762	0.0638165
	Snx12	0.390136	5.61812	17.9631	0.00291917	0.0242092	6.87878	0.00872252	0.0479986	0.0291003	0.130632
	Syne1	-0.419079	7.39728	17.9362	0.00293169	0.0242275	9.00077	0.00269865	0.0194925	0.0088611	0.0553013
	Pbxip1	-0.370777	8.04206	17.9188	0.00293988	0.0242275	8.04774	0.00455603	0.0292963	0.0181937	0.0932316
	Wdr35	0.868653	2.84068	17.8976	0.00294983	0.0242325	8.89252	0.00286341	0.0203547	0.00890738	0.0555009
	Fkbp1a	0.39157	7.07788	17.9099	0.00294401	0.0242325	8.28307	0.00400163	0.0264612	0.011706	0.0679964
	Isoc1	0.354144	6.13278	17.8937	0.00295163	0.0242325	6.81257	0.00905182	0.0494036	0.0264466	0.121746
	Zfp317	-0.432279	6.18772	17.8434	0.0029755	0.0243598	8.57529	0.00340756	0.0232721	0.00875331	0.0548635
	Zfp420	-0.814726	3.4904	17.7919	0.00300015	0.0244624	9.0349	0.00264874	0.0192153	0.00953421	0.0584999
	Wbp11	-0.413318	6.73106	17.7895	0.00300127	0.0244624	8.53242	0.00348876	0.0237016	0.0117349	0.0681304
	Atp5b	0.379404	9.29199	17.7865	0.00300272	0.0244624	8.19739	0.00419507	0.0275388	0.0146457	0.0803859
	Ccnd3	0.370252	6.90326	17.7667	0.00301229	0.0245168	7.66105	0.00564258	0.0346581	0.015782	0.0844364
	Med7	0.46401	4.86466	17.764	0.0030136	0.0245168	6.87673	0.00873254	0.0480207	0.0270529	0.123621
	Nynrin	0.851215	3.31587	17.7511	0.00301983	0.0245454	9.16803	0.0024628	0.0181947	0.00804986	0.051422
	Tesc	-0.481033	4.82496	17.7437	0.00302344	0.0245454	7.037	0.00798427	0.0450318	0.0250804	0.116908
	Lsr	-0.782316	2.95107	17.7043	0.00304265	0.0246842	7.8775	0.00500538	0.0316103	0.0156895	0.0842118
	Mfng	-0.355147	6.71445	17.6328	0.00307793	0.0249139	7.17285	0.0074015	0.0424431	0.0258186	0.119353
	Abhd5	0.602464	3.70205	17.6205	0.00308402	0.0249331	6.86248	0.00880244	0.0482912	0.036424	0.152465
	Acad9	0.43271	5.64632	17.516	0.00313662	0.0253056	7.7005	0.00552055	0.0340342	0.0177036	0.0912014
	Zfp606	-0.692355	3.59086	17.5095	0.00313996	0.0253151	7.70628	0.00550291	0.0339655	0.0214163	0.104904
	Siva1	0.819024	2.4789	17.5046	0.00314246	0.0253178	8.12714	0.00436074	0.028385	0.0143679	0.0791217
	5830417I10Rik	-0.477443	5.2287	17.4679	0.00316122	0.0253962	7.83761	0.00511701	0.0322106	0.0171924	0.0895572
	Lrrfip2	0.442491	5.32626	17.4643	0.00316309	0.0253962	7.36723	0.00664232	0.0390697	0.0209027	0.102907
	Itsn2	-0.3701	8.17498	17.4484	0.00317129	0.0254337	7.94337	0.00482638	0.0306835	0.0189477	0.0958837
	Stat3	0.363736	8.82251	17.3727	0.00321059	0.0256539	7.76495	0.00532699	0.0332452	0.0182493	0.0934345
	Vdac1	0.352833	6.58284	17.3758	0.00320901	0.0256539	7.01035	0.008104	0.0455528	0.0258113	0.119353
	Cdk5rap3	0.402927	6.02797	17.3682	0.00321299	0.0256555	7.66192	0.00563985	0.0346581	0.0173935	0.0899614
	Gbas	0.480935	5.84897	17.3323	0.00323188	0.0257886	8.90521	0.00284359	0.0202548	0.00789921	0.0506819
	Mia3	-0.36241	7.57327	17.3272	0.00323456	0.025789	7.6888	0.00555644	0.0342012	0.0192117	0.0966942
	Ap3b1	-0.334587	7.29869	17.2417	0.00328019	0.0260671	6.92897	0.00848106	0.0469702	0.0306096	0.135426
	Surf4	0.379566	7.84021	17.2305	0.00328622	0.0260972	8.08929	0.00445275	0.0288657	0.0160928	0.0853935
	Zfp874b	-0.6669	4.25183	17.1685	0.00331984	0.0262945	8.68827	0.00320265	0.0220926	0.0109413	0.0645844
	Zbtb4	-0.424677	7.21094	17.1519	0.00332896	0.0263291	8.85038	0.00293027	0.0206912	0.00861748	0.0542558
	Eif1a	0.44412	5.67306	17.1373	0.00333698	0.0263745	7.8821	0.00499265	0.0315642	0.0153599	0.0830547
	Mettl16	-0.535376	5.18793	17.1023	0.0033563	0.0265093	8.66936	0.00323604	0.0222834	0.00936012	0.0577621
	Cul2	0.421959	5.5245	17.0951	0.00336026	0.0265124	7.25307	0.007078	0.0411137	0.0227229	0.109355
	Neurl4	-0.356334	6.78891	17.0934	0.00336123	0.0265124	7.1579	0.00746345	0.0426933	0.0243645	0.114903
	Golt1b	0.46451	5.09567	17.0104	0.00340769	0.0267882	7.24327	0.00711673	0.0412528	0.0206	0.101976
	Zscan26	-0.399191	7.25615	16.9818	0.00342385	0.0268971	8.29799	0.00396891	0.0262746	0.0127223	0.0722374
	Prdm9	-0.812645	3.27304	16.8773	0.00348387	0.0272462	8.42571	0.00369951	0.0248295	0.0110556	0.0651191
	Ptprf	-0.762085	2.65832	16.8677	0.00348947	0.0272656	7.42372	0.00643697	0.0380899	0.0206145	0.102005
	Dnajc25	0.811256	2.73157	16.8376	0.00350701	0.0273843	7.97597	0.00474024	0.0302307	0.014893	0.0813317
	Ndufa8	0.45727	5.29461	16.8316	0.00351055	0.0273936	7.51101	0.0061323	0.036756	0.018958	0.0958837
	Lpcat4	-0.393552	5.90217	16.7589	0.00355346	0.0276543	7.18299	0.00735979	0.0423497	0.020752	0.102355
	Zc3h7b	0.381482	6.94707	16.7401	0.00356466	0.0276861	7.74458	0.0053874	0.0334788	0.0136605	0.0763811
	4933404O12Rik	-0.828519	2.51171	16.7426	0.00356315	0.0276861	7.98281	0.00472236	0.0301662	0.0144325	0.0794399
	Lsm11	-0.58495	4.40131	16.6809	0.00360028	0.027907	7.75246	0.00536395	0.0334044	0.018465	0.0941253
	Slc9a6	0.471689	5.24737	16.6632	0.003611	0.027937	7.57237	0.00592696	0.0359878	0.0176578	0.0910863
	Aip	0.384855	6.71092	16.6647	0.00361004	0.027937	7.6482	0.00568289	0.0348506	0.0177509	0.0913237
	Sik2	0.468147	5.47693	16.6413	0.0036243	0.0280028	7.92902	0.00486482	0.03089	0.0134981	0.075654
	Zdhhc8	-0.42628	5.73012	16.6407	0.00362465	0.0280028	7.54438	0.00601977	0.0363242	0.0189803	0.095955
	Mppe1	-0.385642	5.94889	16.6154	0.00364015	0.0280853	7.06228	0.00787239	0.0444868	0.0240466	0.11398
	Zfp953	-0.608231	3.98439	16.4951	0.00371491	0.0285675	7.18832	0.00733797	0.0422658	0.0253562	0.117864
	Tigar	-0.591936	4.3524	16.4231	0.00376056	0.0287624	7.70742	0.00549943	0.0339655	0.0191064	0.0964668
	Twsg1	0.429171	7.28053	16.396	0.00377788	0.028786	8.74129	0.00311084	0.0215961	0.00846764	0.0537083
	Dock6	-0.825424	3.42236	16.3964	0.00377767	0.028786	8.57644	0.00340541	0.0232709	0.0095624	0.0585804
	As3mt	-0.888208	2.675	16.3544	0.00380478	0.0289342	8.40129	0.00374954	0.0250643	0.00928872	0.0574167
	Zfp239	-1.02788	1.36218	16.3465	0.00380989	0.0289542	9.38201	0.00219125	0.0168114	0.00784706	0.0504211
	Inf2	0.391896	6.79026	16.3296	0.0038209	0.0290016	7.77466	0.00529843	0.0331201	0.0155215	0.0834812
	Mark2	-0.351742	8.2741	16.3215	0.00382621	0.0290214	7.29593	0.00691109	0.0403453	0.0257626	0.119325
	Adam19	0.343248	8.66721	16.2963	0.00384267	0.0290895	7.0912	0.00774634	0.0439663	0.0270613	0.123621
	Zfp651	-1.19505	0.454252	16.2777	0.00385492	0.0291633	9.13955	0.00250142	0.0183869	0.00803323	0.0513721
	Matn2	-0.716787	3.56606	16.2567	0.00386877	0.0292302	7.73093	0.00542827	0.0336789	0.0188719	0.095581
	Rad23b	0.393774	7.33227	16.2359	0.00388261	0.0292778	8.04788	0.00455568	0.0292963	0.0132437	0.0745507
	Psmd13	0.388466	6.26907	16.2167	0.00389539	0.0293552	7.37496	0.00661383	0.0389611	0.0188125	0.0953961
	Cep89	0.60722	3.76887	16.1989	0.00390732	0.0294261	6.78729	0.00918092	0.0499445	0.032864	0.142798
	Mib1	0.412267	5.63353	16.1914	0.00391236	0.0294409	7.03328	0.00800085	0.0450624	0.0235883	0.112332
	Ap1g2	-0.361142	6.71187	16.1884	0.00391434	0.0294409	7.01858	0.0080668	0.0453655	0.0248257	0.116174
	Rtn4rl1	-0.606236	4.00344	16.1805	0.00391968	0.029462	7.1714	0.00740749	0.0424565	0.0249106	0.116347
	Scrn3	-0.810696	2.67885	16.1722	0.00392522	0.0294847	7.73875	0.00540483	0.0335693	0.0149191	0.0813913
	Psmb6	0.414509	6.2349	16.1206	0.00396023	0.0296712	7.84859	0.00508604	0.0320503	0.0139133	0.0773121
	Lrfn1	1.09285	0.870131	16.1082	0.0039687	0.029678	9.62522	0.00191923	0.0151208	0.00911828	0.056453
	Manbal	0.606251	4.71099	16.0837	0.00398548	0.0297447	8.38923	0.00377451	0.0252168	0.00908375	0.0563352
	Irf3	-0.419255	6.75112	16.0765	0.00399045	0.0297447	8.22177	0.00413908	0.027231	0.0116974	0.0679964
	Cwc15	0.384343	6.51236	16.0654	0.0039981	0.0297478	7.37148	0.00662664	0.0390025	0.0180457	0.092677
	Mmgt1	0.455349	5.27343	16.0595	0.00400219	0.02975	7.26688	0.00702375	0.040921	0.020669	0.102188
	Slc25a17	-0.444268	5.25708	16.057	0.00400392	0.02975	7.02988	0.00801605	0.0451019	0.0248318	0.116174
	Card11	-0.369435	7.63899	16.0463	0.00401134	0.0297671	7.56167	0.00596229	0.0360722	0.0184445	0.0940621
	Atpif1	0.552352	4.65678	16.0418	0.00401443	0.0297712	7.6065	0.00581584	0.0355174	0.0162458	0.0860344
	Trim12c	-0.421851	6.24397	16.021	0.00402892	0.0298249	7.94629	0.00481862	0.0306634	0.0124291	0.0709589
	Csnk1g3	0.416035	6.02863	15.9315	0.0040919	0.0300619	7.58398	0.00588893	0.0358502	0.015508	0.0834681
	Khk	0.788795	3.01619	15.9539	0.00407597	0.0300619	7.74548	0.00538472	0.0334788	0.016488	0.086937
	2510002D24Rik	-0.519006	4.8616	15.9265	0.00409539	0.0300619	7.46011	0.00630813	0.0375217	0.0173655	0.0899614
	Mrpl2	0.515517	4.63384	15.912	0.00410578	0.0300849	7.00226	0.00814067	0.0457148	0.0235039	0.112069
	Pygo2	-0.433758	6.14989	15.9033	0.00411194	0.0301112	8.0819	0.00447096	0.0289067	0.00996758	0.0603647
	Ctc1	-0.488401	5.03324	15.8713	0.00413493	0.0302226	7.30949	0.00685913	0.0401424	0.0170153	0.0890458
	Pgm2	0.445984	5.69761	15.8201	0.00417201	0.0302847	7.69559	0.00553558	0.0341088	0.0154726	0.0834321
	Pole4	-0.552063	4.73069	15.8074	0.00418126	0.0303141	7.66476	0.00563098	0.0346234	0.0148307	0.0811413
	Apobec2	0.814612	3.58096	15.7954	0.00419001	0.030321	8.65617	0.00325955	0.0224188	0.00967963	0.0590812
	Ampd3	-0.457347	5.1095	15.7751	0.00420492	0.0303912	6.91655	0.00854017	0.0472078	0.0225808	0.10896
	Nosip	0.394535	6.20303	15.7345	0.00423492	0.0305512	7.33712	0.0067545	0.0396296	0.0172932	0.0897216
	Mrpl27	0.718211	3.64793	15.7201	0.00424559	0.0305999	7.80533	0.00520924	0.0326502	0.0173747	0.0899614
	Ppp2r4	0.35227	6.99128	15.709	0.00425386	0.0305999	6.93649	0.00844548	0.0468622	0.0218735	0.106295
	Ptp4a2	0.362903	9.1406	15.6646	0.00428713	0.0307125	7.35646	0.00668221	0.0392647	0.019749	0.0989827
	Tfg	0.42255	5.69869	15.6606	0.00429016	0.0307125	7.23886	0.00713421	0.0412757	0.0204314	0.101271
	Ccdc66	-0.527654	5.18013	15.6387	0.00430669	0.0307647	8.08445	0.00446466	0.0289021	0.0111691	0.0655968
	Nucb2	0.691782	3.90507	15.6169	0.00432326	0.0308638	7.87361	0.00501615	0.0316612	0.0151015	0.0821262
	Tmc4	-0.682096	3.95938	15.5918	0.00434247	0.0309441	7.89615	0.004954	0.0313709	0.0150905	0.0821262
	Fkrp	-0.538521	4.78085	15.5924	0.00434202	0.0309441	7.5177	0.00610957	0.0366574	0.0154448	0.0833592
	Cbfb	-0.433427	7.20218	15.5881	0.00434531	0.0309454	8.54739	0.00346018	0.0235349	0.00836241	0.0530986
	Tbpl1	-0.4468	5.37819	15.5612	0.00436597	0.0310357	7.20855	0.0072557	0.0418747	0.0196357	0.0984996
	Gopc	-0.472515	5.77185	15.5215	0.00439668	0.0311211	8.13038	0.00435296	0.0283502	0.0104824	0.0626687
	Mcm3ap	-0.38802	7.25822	15.4966	0.00441611	0.0312018	7.70594	0.00550395	0.0339655	0.0158419	0.0844981
	Mon1b	-0.38972	6.30307	15.4756	0.00443259	0.0312553	7.24116	0.0071251	0.0412578	0.0191959	0.0966942
	Gm5796	1.00994	0.925961	15.4487	0.00445373	0.0312929	8.6043	0.0033537	0.022958	0.0123447	0.0706155
	Fam212b	-0.702414	3.41263	15.4493	0.0044533	0.0312929	7.08805	0.00775995	0.0440221	0.023675	0.11254
	Ss18	0.37617	7.15314	15.4291	0.00446927	0.0313306	7.42201	0.00644306	0.0380899	0.0176828	0.0911746
	Prdm5	-0.976509	1.45618	15.3758	0.00451189	0.0315534	8.87536	0.00289045	0.0204726	0.012076	0.0696254
	Ndufb7	0.443793	5.55445	15.3717	0.00451511	0.0315571	7.34904	0.00670987	0.0394074	0.0180007	0.0925273
	Flt3l	0.443744	6.73699	15.3348	0.00454492	0.0316704	8.43212	0.00368651	0.0247708	0.00886729	0.0553102
	Gatc	0.577354	4.61472	15.3349	0.00454486	0.0316704	7.69045	0.00555138	0.0341881	0.014004	0.0776315
	Rdh12	-0.823749	3.07747	15.2543	0.00461079	0.0319446	7.81969	0.00516801	0.032479	0.0127274	0.0722374
	Acsbg1	0.381654	6.53217	15.2513	0.00461325	0.0319446	7.17018	0.00741255	0.0424646	0.0192043	0.0966942
	Ly9	-0.413472	7.79465	15.2153	0.00464318	0.0320694	8.23467	0.00410976	0.027084	0.0110471	0.0651097
	Kif5c	-0.578723	4.22646	15.2167	0.00464196	0.0320694	6.95874	0.00834108	0.0465711	0.0234899	0.112069
	Ccdc30	-0.976046	1.60622	15.1741	0.00467758	0.0321732	8.83683	0.00295212	0.0207556	0.0107092	0.063633
	Fam195a	1.02657	0.917149	15.1751	0.00467677	0.0321732	8.65026	0.00327014	0.0224783	0.0119673	0.0691695
	Ifnar1	0.390729	8.69179	15.1848	0.00466866	0.0321732	7.80128	0.00522094	0.0327059	0.0150134	0.0817879
	Tmco6	-0.648345	4.40729	15.1417	0.00470491	0.0322282	8.18951	0.00421332	0.0276259	0.0112694	0.0660193
	Fasn	-0.370211	8.01971	15.1415	0.00470514	0.0322282	7.4103	0.00648515	0.0382805	0.0201048	0.100052
	Cep95	-0.506317	5.73628	15.1331	0.0047122	0.0322577	8.52308	0.00350671	0.0237958	0.0080009	0.0512216
	BC094916	-0.834881	3.54669	15.1025	0.00473829	0.0324172	8.54742	0.00346013	0.0235349	0.00936442	0.0577621
	Fam220a	-0.660197	3.88665	15.0938	0.00474571	0.0324366	7.39584	0.0065375	0.0385504	0.0191959	0.0966942
	Slmap	0.362791	6.90004	15.016	0.00481291	0.0327356	6.94096	0.00842438	0.0467795	0.0214935	0.105194
	Slc35b2	0.501619	5.26847	14.9925	0.00483343	0.0327845	7.74985	0.00537171	0.0334193	0.0133635	0.0751529
	Zfp46	-0.61943	4.6374	14.9507	0.00487027	0.0329528	8.04837	0.00455447	0.0292963	0.0095244	0.0584999
	Plekha5	-0.438933	5.44617	14.9047	0.00491113	0.0330948	6.99474	0.00817494	0.0458631	0.0208831	0.102854
	Stam	0.487951	5.17341	14.7459	0.00505569	0.0338537	7.25813	0.00705807	0.0410389	0.0172589	0.0897033
	Slc25a44	-0.458416	5.16574	14.7301	0.0050703	0.033932	6.83872	0.00892026	0.0488457	0.0239217	0.11355
	Prpf40b	0.641529	4.38479	14.7167	0.00508282	0.0339558	7.97219	0.00475015	0.0302774	0.0132173	0.0744462
	Ccdc6	0.357257	6.97213	14.6815	0.00511581	0.0341051	6.79612	0.00913563	0.0497446	0.0215151	0.105214
	Fam208a	-0.426046	7.25794	14.6708	0.00512593	0.034128	8.16345	0.00427431	0.0279472	0.0100773	0.0608496
	Ssr3	0.438732	7.63095	14.639	0.00515599	0.0342694	8.45487	0.00364068	0.0245478	0.00782878	0.0503964
	Smarcc1	0.358669	7.10186	14.6294	0.00516511	0.0342909	6.88013	0.00871592	0.0479986	0.0225501	0.108884
	D330041H03Rik	-0.876167	2.26421	14.6049	0.00518856	0.0343683	7.76382	0.00533031	0.0332481	0.012165	0.0697932
	Pik3r1	-0.345274	8.26359	14.5948	0.00519822	0.0344127	6.78998	0.00916709	0.0498926	0.0296466	0.132472
	Prps2	-0.395906	6.85337	14.5816	0.00521092	0.0344577	7.42917	0.00641749	0.0380351	0.0155247	0.0834812
	Zfp69	-1.02764	1.56571	14.5619	0.00522992	0.0344661	9.19864	0.00242195	0.0179956	0.00890664	0.0555009
	Maml3	0.873519	2.44598	14.5677	0.00522434	0.0344661	7.78846	0.0052581	0.0329033	0.0118438	0.0686259
	Rab11fip5	0.813627	2.69555	14.544	0.00524721	0.0345179	7.4644	0.00629309	0.0374884	0.0158514	0.0844981
	Cntln	-0.727789	4.06382	14.5271	0.00526369	0.0345713	8.23712	0.00410421	0.0270627	0.00870952	0.0546974
	Slc12a8	-0.988253	1.59368	14.497	0.00529311	0.0346086	8.44533	0.00365982	0.0246341	0.00984024	0.0597176
	Tbcd	0.433352	6.21386	14.515	0.00527549	0.0346086	7.73616	0.00541259	0.0335996	0.0119459	0.06908
	Klhl9	-0.379824	6.62989	14.4973	0.00529283	0.0346086	6.98465	0.00822118	0.0460535	0.0207025	0.10231
	Zfp358	0.694906	3.41766	14.4795	0.00531033	0.0347017	6.90738	0.00858406	0.0474064	0.0250476	0.116836
	Cct7	0.37331	7.71393	14.4619	0.0053278	0.0347769	7.27123	0.00700677	0.0408424	0.0190838	0.0963978
	Slc16a1	0.490296	5.39249	14.4283	0.00536115	0.0349163	7.57534	0.00591721	0.0359473	0.0120258	0.0694619
	P4hb	0.391385	8.15844	14.4028	0.00538671	0.0350468	7.61382	0.00579226	0.0354282	0.016129	0.085547
	Neil1	-0.632689	4.27444	14.3865	0.00540308	0.035111	7.47827	0.00624482	0.0372771	0.0159401	0.0847379
	Stambpl1	-0.438395	6.20047	14.3722	0.00541746	0.0351652	7.79825	0.00522967	0.032743	0.0108532	0.0642984
	Lpcat3	0.563087	5.20499	14.3598	0.00543011	0.0351886	8.2426	0.00409184	0.0269964	0.00831607	0.0528907
	Zbtb40	-0.452022	5.63138	14.3537	0.00543626	0.0352089	7.29149	0.00692819	0.0404046	0.0164823	0.086937
	Zfp839	-0.716826	3.28115	14.2745	0.00551743	0.0356158	6.83732	0.00892728	0.0488611	0.0242332	0.114425
	Gjb2	0.638505	4.00791	14.2414	0.00555185	0.0357786	7.13125	0.00757517	0.0432899	0.0201083	0.100052
	Gm20257	0.705336	3.57069	14.1954	0.00560002	0.0360094	7.09421	0.00773333	0.0439535	0.022258	0.107714
	Sirt2	0.457932	6.48768	14.1883	0.00560752	0.0360377	8.17896	0.0042379	0.0277558	0.00808367	0.0516097
	Arl6ip4	0.492442	5.28287	14.1579	0.00563975	0.036205	7.40312	0.00651107	0.038414	0.0145812	0.0801452
	Uba7	0.380881	8.09983	14.1395	0.0056594	0.0362712	7.3479	0.00671412	0.0394125	0.0188121	0.0953961
	Bin1	-0.369911	7.00335	14.1448	0.00565371	0.0362712	6.95008	0.00838154	0.0466804	0.0190844	0.0963978
	Ddb1	0.361367	8.74155	14.1402	0.00565857	0.0362712	6.97524	0.00826451	0.0462321	0.0236004	0.112332
	Rab11a	0.482342	5.84291	14.1048	0.00569655	0.0364092	7.94799	0.00481409	0.0306634	0.010043	0.0607269
	Atf7ip	-0.399642	8.07929	14.057	0.00574838	0.0365389	7.65271	0.00566871	0.034782	0.0148332	0.0811413
	Tnfrsf10b	-0.914803	2.85608	14.0404	0.00576646	0.0366151	7.98559	0.00471512	0.030153	0.00854076	0.0539858
	Erap1	0.358917	7.69349	14.0167	0.00579242	0.0367399	6.88221	0.00870579	0.0479868	0.0231993	0.111209
	Trim26	-0.394441	7.25628	13.9249	0.00589459	0.0371897	7.42214	0.00644261	0.0380899	0.0157401	0.0842893
	Fyn	-0.388373	9.3444	13.8695	0.00595729	0.0375	7.38039	0.0065939	0.0388633	0.0157267	0.0842893
	Mbnl2	0.405862	6.3725	13.8577	0.00597066	0.0375639	7.17739	0.0073828	0.0423775	0.0165708	0.0872945
	Vezf1	-0.368625	7.0831	13.842	0.00598866	0.0376365	6.88002	0.00871646	0.0479986	0.0200838	0.100052
	Cep85l	0.583753	4.79396	13.7833	0.00605642	0.037899	7.56969	0.0059358	0.0360202	0.0113028	0.0661816
	Tgm4	0.749187	3.09571	13.7635	0.00607957	0.038003	6.86039	0.00881275	0.0483109	0.0217895	0.106152
	Ano8	-0.5138	4.89009	13.7339	0.00611423	0.0381229	6.9065	0.00858829	0.0474064	0.0183308	0.0936459
	Accs	-0.542047	4.62552	13.7332	0.00611511	0.0381229	6.87027	0.00876414	0.0481264	0.0207301	0.10232
	Myo18a	-0.374317	7.62764	13.7107	0.00614168	0.0382214	7.08696	0.00776467	0.0440275	0.0192177	0.0966942
	1700102P08Rik	-1.02786	1.00387	13.6669	0.00619386	0.0384699	8.01751	0.00463272	0.0296586	0.0122564	0.0702136
	4921525O09Rik	0.830922	1.73079	13.6442	0.00622102	0.038577	7.19088	0.00732749	0.0422472	0.0235536	0.112214
	Tmed9	0.382813	7.00081	13.6257	0.00624337	0.0386539	7.04291	0.00795795	0.0449195	0.0163911	0.0865826
	Atp6v0d1	0.460742	5.92341	13.6195	0.00625082	0.0386794	7.57777	0.00590926	0.0359177	0.0110883	0.0652341
	Map4k2	-0.400376	9.46598	13.5955	0.00627999	0.0387556	7.50351	0.0061579	0.0368337	0.0139348	0.0773785
	Aoc2	-0.602753	4.26836	13.5634	0.00631919	0.0389578	7.03274	0.00800329	0.0450624	0.0212826	0.10438
	Usp18	-0.564188	5.13659	13.5578	0.00632606	0.0389619	7.91597	0.00490004	0.0310967	0.00877797	0.0549885
	Mgst3	1.00893	0.565382	13.5547	0.00632989	0.0389619	7.56159	0.00596252	0.0360722	0.0186353	0.0947862
	1600012H06Rik	0.547753	5.04834	13.5442	0.00634286	0.039019	7.53231	0.00606021	0.0364739	0.0111869	0.065668
	Pkn2	0.420005	6.9468	13.5366	0.00635228	0.0390379	7.59951	0.00583841	0.0355984	0.0097019	0.0591327
	Nipa2	0.713631	4.27267	13.5169	0.00637662	0.0391668	8.03256	0.00459438	0.0294772	0.00909631	0.0563601
	Ank	-0.487895	5.5856	13.4686	0.0064369	0.039358	7.52858	0.00607277	0.0365118	0.0119221	0.0689768
	March3	-0.857318	2.25242	13.4618	0.00644551	0.0393619	7.07866	0.00780073	0.044189	0.0151136	0.0821262
	Unc119	0.50277	5.51576	13.4354	0.00647875	0.0395441	7.60719	0.0058136	0.0355174	0.0111649	0.0655968
	Zik1	-0.939657	1.89362	13.4294	0.00648636	0.0395492	7.9845	0.00471795	0.0301545	0.012164	0.0697932
	Gm10033	-0.941118	1.62994	13.3964	0.00652837	0.0396821	7.89068	0.00496903	0.0314489	0.014133	0.0781236
	Rhoc	0.839674	3.31305	13.3687	0.006564	0.0398386	7.72433	0.00544816	0.0337664	0.0116472	0.0677561
	Tbc1d2b	0.407016	7.71097	13.3129	0.00663628	0.0400464	7.51654	0.00611351	0.0366622	0.0132187	0.0744462
	Irak1bp1	1.0235	0.519119	13.3174	0.00663034	0.0400464	7.60255	0.00582857	0.035557	0.0166364	0.0875334
	Alad	0.587642	4.64959	13.2818	0.00667697	0.0401697	7.30038	0.00689399	0.0402656	0.0139624	0.0774745
	Nf2	-0.38095	6.97687	13.2813	0.00667763	0.0401697	6.90675	0.00858709	0.0474064	0.0168635	0.0884763
	Tmem180	-0.85882	2.80233	13.2744	0.00668669	0.0401809	7.58764	0.00587699	0.0357962	0.0124193	0.070938
	Nceh1	0.473885	5.44068	13.2694	0.00669337	0.0401809	7.06274	0.00787035	0.0444868	0.0156685	0.0841377
	Psmd9	0.561182	4.59428	13.2092	0.00677334	0.0404362	6.87536	0.00873921	0.0480348	0.018778	0.0953557
	F730043M19Rik	0.665705	4.09814	13.1043	0.00691567	0.0411543	7.24824	0.00709707	0.041163	0.014784	0.0809546
	Aplf	-0.811091	2.7112	13.0789	0.00695072	0.0412584	7.09178	0.00774385	0.0439663	0.0180165	0.0925676
	Klf8	0.844907	2.54893	13.0304	0.00701823	0.0415323	7.26237	0.00704144	0.0409804	0.0153475	0.0830259
	Coro2b	-0.764148	3.37248	12.938	0.00714913	0.0420508	7.096	0.00772564	0.0439344	0.0173896	0.0899614
	Ibtk	-0.449846	6.46188	12.8872	0.00722233	0.0423318	7.58815	0.00587533	0.0357962	0.0105292	0.062854
	Naa10	0.424926	6.09786	12.8835	0.00722773	0.0423414	7.05326	0.00791209	0.0446895	0.0138054	0.0768959
	Krcc1	-0.44558	5.7432	12.8748	0.00724048	0.0423742	6.94361	0.00841192	0.046765	0.0170138	0.0890458
	Btbd6	-0.56922	5.00812	12.8719	0.00724463	0.0423773	7.4972	0.00617952	0.0369251	0.0103365	0.0620512
	Mob1a	-0.385742	7.01806	12.8649	0.00725479	0.0423955	6.87119	0.00875965	0.0481244	0.0170601	0.0891471
	Qk	0.451814	6.65694	12.858	0.00726488	0.0424318	7.7069	0.00550101	0.0339655	0.00969848	0.0591327
	Tomm34	-0.401961	6.90256	12.8403	0.00729094	0.0425202	7.10582	0.0076834	0.0437582	0.0147153	0.0806921
	Ykt6	0.410823	6.65642	12.8417	0.00728879	0.0425202	7.1067	0.00767962	0.043758	0.0158417	0.0844981
	Rab27a	0.377427	7.28213	12.8367	0.00729616	0.0425293	6.8089	0.00907046	0.049459	0.0203939	0.101128
	Lamtor4	0.526871	5.30203	12.8023	0.00734695	0.0426705	7.44092	0.00637571	0.0378453	0.0112627	0.0660134
	Zfp97	-1.03565	1.41066	12.7881	0.00736807	0.0427348	8.11966	0.00437878	0.0284865	0.0106078	0.0632358
	Tex9	0.772323	3.58551	12.789	0.00736674	0.0427348	7.30614	0.00687194	0.0401771	0.0152083	0.0824644
	Aldh4a1	-0.554516	4.93791	12.7785	0.00738232	0.0427647	7.21409	0.00723336	0.0417665	0.012119	0.069727
	Gins3	-0.7798	3.10676	12.7773	0.00738424	0.0427647	6.87839	0.00872439	0.0479986	0.0180849	0.0927988
	Stk38	-0.430983	8.30558	12.7351	0.00744753	0.0430458	7.71353	0.00548085	0.033933	0.0115051	0.0671305
	Tle4	-0.415827	6.0498	12.6956	0.00750739	0.043199	6.81894	0.00901963	0.0492972	0.0173236	0.0898392
	Gm10548	-0.816094	2.37816	12.6813	0.00752927	0.0432527	6.81272	0.00905109	0.0494036	0.0187819	0.0953557
	Runx1	-0.390557	7.13844	12.6082	0.00764213	0.0437583	6.9248	0.00850084	0.0470574	0.0170195	0.0890458
	Ubb	0.973989	1.13679	12.5763	0.00769201	0.0439791	7.83912	0.00511275	0.0322012	0.0137901	0.0768474
	1700001K19Rik	1.09838	0.447397	12.5288	0.00776716	0.0442569	7.86029	0.00505322	0.031878	0.0118386	0.0686259
	Calcrl	0.534553	4.94714	12.5195	0.00778201	0.0443198	6.85108	0.00885875	0.0485316	0.0146912	0.0805979
	Aplp2	0.419695	7.1138	12.5104	0.00779652	0.0443808	7.31689	0.00683096	0.0400178	0.0114467	0.0668958
	Prelid2	-0.84985	1.88576	12.5009	0.0078118	0.0444244	6.95597	0.008354	0.0465985	0.020021	0.0998736
	Epb4.1l4a	-1.18717	0.673062	12.4483	0.00789667	0.0446457	8.79569	0.00301943	0.0211034	0.00850882	0.0539107
	Rbpj	0.526776	5.54801	12.4027	0.00797102	0.0449136	7.55322	0.00599029	0.0361651	0.00862061	0.0542558
	Six5	-1.00985	1.60667	12.3391	0.00807644	0.0453979	8.02588	0.00461135	0.029538	0.0106323	0.0632728
	Srsf7	-0.424522	7.96876	12.251	0.00822535	0.0459047	7.42542	0.00643087	0.0380899	0.0120648	0.0695951
	Dhcr7	-0.559105	5.20103	12.2431	0.00823894	0.0459348	7.48237	0.00623062	0.0372113	0.0100914	0.0608929
	Zdhhc23	-0.888746	2.47026	12.1207	0.00845212	0.0468341	7.2345	0.00715158	0.0413557	0.0135953	0.0760893
	Plbd2	0.48941	5.70284	12.0407	0.00859514	0.0474442	7.18002	0.00737199	0.0423775	0.0120608	0.0695951
	Eif4ebp2	-0.40338	7.30502	12.0237	0.00862598	0.0475469	6.99261	0.00818468	0.0458956	0.0159882	0.0849549
	Syne3	0.449607	6.12782	11.9768	0.00871166	0.0479046	7.11159	0.00765871	0.0436816	0.0109931	0.064824
	Itgal	-0.419389	10.3101	11.9271	0.0088036	0.0483203	7.2533	0.00707708	0.0411137	0.0126512	0.0719099
	Cmah	-0.402965	7.70483	11.8838	0.00888467	0.0485368	6.99152	0.00818967	0.0459015	0.0154294	0.0833146
	Mycbp2	-0.438545	9.9799	11.8735	0.00890411	0.048552	7.47323	0.00626232	0.0373361	0.0103104	0.0619263
	Cbx6	0.455248	7.36282	11.8606	0.00892866	0.0486631	7.62363	0.00576085	0.0352731	0.00860426	0.0542208
	1110019D14Rik	-1.2	0.342773	11.8434	0.00896133	0.0487728	8.04374	0.00456612	0.029319	0.00950985	0.0584548
	Yipf6	0.473321	5.6061	11.8268	0.00899287	0.0488979	6.80142	0.00910856	0.0496204	0.0153357	0.0830259
	Rgs10	0.414542	7.66744	11.7873	0.00906894	0.0490834	7.10167	0.0077012	0.0438382	0.0133704	0.0751556
	Rbm14	-0.539421	5.5371	11.7162	0.00920772	0.0495356	7.46172	0.00630249	0.0375217	0.00883883	0.0552214
	Cep350	-0.403409	8.35965	11.6643	0.00931084	0.0498029	6.93215	0.00846598	0.0469089	0.0173743	0.0899614
	Enpp5	0.74796	3.72834	11.6583	0.00932273	0.0498095	6.92292	0.0085098	0.0470725	0.0171015	0.0893104
	Rb1	-0.554704	7.16245	11.6776	0.00950644	0.0505593	8.50363	0.00354438	0.0240095	0.00303569	0.0243733
	Abcb9	-0.788902	5.68819	12.1711	0.00955767	0.0507161	9.85194	0.00169653	0.0137239	0.00071294	0.00741432
	Sc5d	0.560839	6.06382	11.5923	0.00960256	0.0508386	8.06007	0.00452515	0.0291694	0.00410726	0.0307332
	Pm20d2	1.41955	0.521736	11.5107	0.00962418	0.0509299	9.38392	0.00218897	0.0168109	0.00342518	0.0265674
	Zfp808	-1.42923	1.52951	11.5067	0.00963253	0.050951	9.44634	0.00211571	0.0163452	0.00157453	0.0143742
	Zfp91	0.483867	7.29747	11.4748	0.00969936	0.0512348	7.7691	0.00531476	0.0331866	0.00681621	0.0454347
	Zfp583	-1.9143	0.293993	11.4379	0.00977748	0.0514841	12.5501	0.000396176	0.00419112	0.000267489	0.00329639
	1700101E01Rik	1.57792	0.275334	11.428	0.00979865	0.0515326	10.4244	0.00124362	0.0108076	0.00167319	0.0150976
	Ninl	1.29521	0.15051	11.3758	0.00991063	0.0518806	8.51554	0.00352127	0.0238807	0.00749903	0.0488128
	Dock4	1.55254	3.19846	12.1178	0.0099362	0.0519678	10.3164	0.00131853	0.0112528	0.00040267	0.00461586
	Capza2	0.493141	7.41673	11.3618	0.0099409	0.0519691	7.82784	0.00514475	0.0323678	0.006183	0.0422517
	Prc1	1.15939	4.08613	12.0114	0.0101842	0.0529323	9.84614	0.00170188	0.0137428	0.000666	0.00698222
	Dmwd	1.52778	1.13708	11.2247	0.0102442	0.0531969	9.28141	0.00231492	0.0174675	0.00191528	0.0167504
	Stom	2.01631	3.31804	12.6714	0.0104012	0.0536772	11.8957	0.000562642	0.00562546	4.34575e-05	0.000687419
	Srgap3	1.57242	3.15152	11.8591	0.0104795	0.0539618	10.1828	0.00141756	0.0119579	0.000409511	0.00466674
	Dos	-0.777649	5.16171	11.5233	0.0105012	0.0540262	8.82204	0.00297613	0.0208633	0.0018248	0.0161311
	Nfkbia	0.756079	9.41347	11.5792	0.0106172	0.0543132	9.88155	0.00166945	0.0135532	0.000458163	0.00515069
	Rap1gap2	1.40262	5.1904	13.1353	0.0106719	0.0544475	12.2545	0.000464135	0.00476311	1.15895e-05	0.000216524
	Usp20	0.569007	5.39134	11.0172	0.0107258	0.0546989	7.23349	0.0071556	0.0413584	0.00769213	0.0497364
	Arsb	0.867906	5.56011	11.8178	0.0107911	0.0549117	9.85085	0.00169754	0.0137239	0.000461169	0.00517451
	Tlr12	1.72059	3.32397	12.0412	0.0108208	0.0550146	10.8289	0.000999298	0.00905191	0.000174936	0.0022889
	Dram2	0.740744	5.17046	11.2632	0.010893	0.0552615	8.44096	0.00366862	0.024679	0.00255884	0.0211706
	Renbp	1.73663	2.57795	11.5377	0.0109407	0.0553588	10.0767	0.00150154	0.0124857	0.000407995	0.00465402
	Pik3c2a	0.485622	7.26427	10.932	0.010932	0.0553588	7.52577	0.00608225	0.0365457	0.00722298	0.0473863
	Tnf	0.737269	5.80219	11.4225	0.0110101	0.0555895	9.11422	0.00253629	0.018608	0.00118082	0.0113675
	Ikzf3	0.490085	8.97277	10.8914	0.0110318	0.0556507	7.60435	0.00582278	0.0355403	0.00643418	0.0434839
	Wasl	0.672758	6.3511	11.2696	0.0111149	0.0558647	8.96436	0.00275297	0.0197502	0.00130514	0.0122671
	Trib2	-0.949906	8.51168	11.9688	0.0112029	0.0561524	10.9033	0.000959908	0.00875634	8.5086e-05	0.00123622
	Prox1	1.1898	1.76198	10.8119	0.0112309	0.056193	8.08862	0.00445441	0.0288657	0.0051765	0.0368423
	Hdc	3.02986	1.66565	12.1347	0.0114602	0.0569736	12.2556	0.000463865	0.00476311	1.36923e-05	0.000252171
	Pld2	0.943728	3.70079	10.8197	0.0114958	0.0570774	7.71124	0.00548779	0.0339579	0.00639595	0.043326
	Ptprv	0.559894	5.71014	10.7536	0.0114927	0.0570774	7.3321	0.0067734	0.0397205	0.00717031	0.0471409
	Poln	1.52943	2.42503	10.8697	0.0116864	0.0577367	9.09702	0.00256027	0.0187485	0.00107884	0.0106346
	Gclc	0.523597	6.59755	10.6982	0.0116929	0.0577367	7.55767	0.00597554	0.0361322	0.00560386	0.0392607
	Tet1	-0.824312	4.76951	10.9626	0.0118466	0.058273	8.37448	0.00380526	0.0253322	0.0024723	0.0206462
	Rap2a	0.96548	4.35448	11.1105	0.0118799	0.0583388	8.77095	0.00306066	0.0213404	0.00209206	0.0179729
	Scml4	-0.725974	6.75312	11.1099	0.0121902	0.0591536	9.31836	0.00226868	0.017219	0.000759623	0.00782996
	Sorcs2	1.05178	6.21818	11.9656	0.012235	0.059308	11.0721	0.000876367	0.00810848	4.24323e-05	0.000675787
	Scd1	8.82165	3.71356	15.3695	0.0122592	0.0594007	16.1348	5.89888e-05	0.00082556	2.15928e-12	1.6346e-10
	B3gnt8	1.68885	0.831297	10.3584	0.0125115	0.060297	9.08868	0.00257196	0.0188105	0.00163034	0.0147796
	Thap2	-1.05841	4.24681	10.9783	0.0125639	0.0604746	9.10122	0.00255439	0.0187172	0.0012308	0.0117132
	Aldh2	1.32949	4.79912	11.8595	0.0126734	0.0609013	10.8695	0.000977611	0.00888612	6.50465e-05	0.000978467
	Soat2	1.12236	2.04242	10.2743	0.0127026	0.0609161	7.52998	0.00606806	0.0365023	0.00645139	0.0435497
	4930452B06Rik	-1.33642	0.941374	10.2241	0.0128521	0.0613803	8.06451	0.00451407	0.0291228	0.00462919	0.0338564
	Gm12250	1.21327	6.90369	12.2069	0.0128782	0.0614782	11.7325	0.000614193	0.00607317	7.12836e-06	0.000141813
	Hip1	2.45293	6.3499	14.2037	0.0129046	0.0615052	15.0044	0.000107263	0.00138787	5.23796e-09	2.18868e-07
	Zfp329	-0.63337	5.68979	10.3547	0.0130129	0.061895	7.72965	0.00543213	0.033685	0.00417725	0.0311969
	Slc48a1	0.791759	6.08731	10.9246	0.0130219	0.0619126	9.2845	0.00231102	0.0174607	0.000490655	0.00545286
	St3gal5	1.12752	2.80832	10.1799	0.0130416	0.0619455	7.50659	0.00614737	0.0368085	0.0051539	0.0367262
	Trpv6	1.30376	2.47787	10.235	0.013087	0.0620198	8.0924	0.00444512	0.0288537	0.00278275	0.0226387
	Ift80	-0.591558	9.00643	10.2484	0.013117	0.0621115	8.02706	0.00460835	0.029535	0.00278163	0.0226387
	Anxa4	1.41093	4.37499	11.543	0.0132778	0.0624851	10.5939	0.0011346	0.0100434	0.00012731	0.00173996
	H2-Eb1	8.5546	6.94177	15.0553	0.0134163	0.0628649	22.6304	1.96353e-06	4.23121e-05	1.01865e-13	9.50036e-12
	H2-Oa	0.930228	4.02293	10.2393	0.0136447	0.0636788	7.74972	0.00537209	0.0334193	0.00435454	0.0323307
	Myadm	1.20689	4.22551	10.8665	0.0136694	0.0637178	9.38007	0.00219357	0.0168131	0.000594187	0.00637262
	Lif	1.16801	4.90961	11.2044	0.0136799	0.0637411	10.0451	0.00152755	0.0126326	0.000164238	0.00216839
	Pik3ip1	1.0152	7.2215	11.3875	0.0137404	0.0638655	10.6706	0.00108849	0.0096771	4.79761e-05	0.000752766
	H3f3b	0.832296	8.79098	10.7451	0.0137481	0.0638655	9.60703	0.00193834	0.0152172	0.000274481	0.00336238
	Fam46c	-0.678181	6.33375	10.3847	0.0138231	0.0640245	8.46079	0.00362884	0.0244821	0.0015691	0.0143471
	Ccnb1	1.80346	0.977099	10.0017	0.0139657	0.0643783	8.96486	0.00275222	0.0197502	0.00112909	0.011015
	Blvrb	2.33882	3.45817	11.7989	0.0139745	0.0643932	11.8698	0.000570521	0.00569935	1.37673e-05	0.000253154
	Gm973	1.39723	0.79898	9.84069	0.0140707	0.0646518	8.09479	0.00443928	0.0288318	0.00478082	0.0347422
	Il1rl1	1.58239	7.28163	12.5449	0.0140868	0.0646554	12.6105	0.000383596	0.00408771	6.3987e-07	1.70311e-05
	H2-Aa	9.02552	7.22673	14.6251	0.0141546	0.0648295	22.1668	2.49955e-06	5.33695e-05	2.42187e-13	2.10702e-11
	Ccl4	4.85913	2.40076	12.5068	0.0141733	0.064848	15.1325	0.000100224	0.00131283	1.13456e-07	3.59421e-06
	Podnl1	0.950992	5.43887	10.7429	0.0142793	0.0650983	9.37051	0.00220505	0.0168899	0.000372781	0.00435459
	Ntn4	-1.06177	2.78562	9.75521	0.014362	0.0652701	7.18989	0.00733154	0.0422497	0.00712354	0.0469453
	Pde7b	1.60612	0.895699	9.76726	0.0143795	0.0652873	8.70589	0.00317183	0.0219059	0.00183194	0.0161671
	Tmem51	3.34482	2.87613	12.009	0.0144403	0.065504	12.9184	0.000325361	0.00359707	1.9841e-06	4.58941e-05
	Aldh1a2	1.89242	0.321312	9.80547	0.014473	0.0655558	9.97287	0.00158864	0.0130333	0.00050133	0.00553982
	Dmxl2	3.7904	1.7453	11.4788	0.0145894	0.0658164	12.9048	0.000327736	0.00361258	3.44601e-06	7.50909e-05
	Rras	0.914272	3.83171	9.85328	0.0145926	0.0658164	7.24254	0.00711962	0.0412528	0.00703746	0.0464568
	Mis12	-0.702972	5.13105	9.90592	0.0147328	0.0660852	7.50403	0.00615611	0.0368337	0.00430833	0.0320936
	Nampt	0.749014	6.80724	10.3583	0.01475	0.0661369	8.93272	0.00280107	0.0200214	0.000695648	0.00724742
	Nadsyn1	-0.900085	4.03847	9.87348	0.0147756	0.0662262	7.5556	0.0059824	0.0361549	0.00508958	0.0363681
	Tppp3	2.07105	0.484959	9.79768	0.0147846	0.0662409	9.29702	0.00229527	0.0173858	0.000571132	0.00615366
	Ly6c2	3.10337	2.24252	11.1335	0.0151835	0.0674577	11.706	0.000622981	0.00613923	1.17475e-05	0.000219002
	Sgk1	1.50674	6.31622	11.9059	0.0153301	0.0679694	11.6342	0.000647494	0.00631145	2.21008e-06	5.05198e-05
[truncated: 9,661 more rows]
