# Supplementary material for: microRNA-142 guards against autoimmunity by controlling Treg cell homeostasis and function
Source: PLoS Biol. 2022 Feb 18;20(2):e3001552. doi: 10.1371/journal.pbio.3001552 (PMC8893712; doi:10.1371/journal.pbio.3001552)
Supplement: S2 Table — (XLSX) [file pbio.3001552.s009.xlsx]

## Sheet: Pathway enrichment analysis
	Table S2: Pathway enrichment analysis by Enrichr*.
	Top Five Terms Identified from Independent Databases		P-value	Adjusted P-value	Odds Ratio	Combined Score
	Panther Pathways
	1	Interferon-gamma signaling pathway	0.00015127	0.00847109	4.22932	37.203
	2	Oxytocin receptor mediated signaling pathway	0.000107895	0.0120842	3.7112	33.8994
	3	5HT2 type receptor mediated signaling pathway	0.000524586	0.0195846	3.14645	23.7648
	4	Thyrotropin-releasing hormone receptor signaling pathway	0.000789822	0.022115	3.20924	22.9259
	5	Inflammation mediated by chemokine and cytokine signaling pathway	0.00102292	0.0229135	1.8897	13.0107
	Reactome Pathway
	1	Immune System	2.90971e-09	4.45186e-06	1.53098	30.0917
	2	Cytokine Signaling in Immune system	1.71794e-08	1.31422e-05	1.84635	33.0119
	3	Signaling by VEGF	3.26621e-07	0.000166577	2.08601	31.1534
	4	Signaling by Interleukins	1.63196e-06	0.000624225	1.91327	25.4957
	5	VEGFA-VEGFR2 Pathway	1.98053e-06	0.000606041	2.0148	26.4587
	KEGG Pathway (mouse)
	1	Pathways in cancer	3.58758e-07	0.000108704	1.81997	27.0095
	2	Regulation of actin cytoskeleton	1.06498e-06	0.000161344	2.30415	31.6879
	3	Th1 and Th2 cell differentiation	6.23076e-06	0.000629307	3.0248	36.2553
	4	MAPK signaling pathway	1.17295e-05	0.00088851	1.96921	22.3572
	5	Arrhythmogenic right ventricular cardiomyopathy (ARVC)	2.09436e-05	0.00126918	3.10673	33.4709
	WikiPathways (mouse)
	1	MAPK signaling pathway	2.40207e-05	0.00422765	2.31711	24.6462
	2	Inflammatory Response Pathway	4.56825e-05	0.00402006	4.38596	43.8324
	3	Alpha6-Beta4 Integrin Signaling Pathway	0.000120975	0.00709721	2.9458	26.5709
	4	Kit Receptor Signaling Pathway	0.000431559	0.0189886	2.74941	21.3027
	5	Regulation of Actin Cytoskeleton	0.000488758	0.0172043	2.07756	15.8386
	* http://amp.pharm.mssm.edu/Enrichr/; based on 1520 differentially expressed genes in mir-142 deficient (KO) Treg cells.
